# Supplementary material for: Utilizations of electro-coagulated sludge from wastewater treatment plant data as an adsorbent for direct red 28 dye removal
Source: Data Brief. 2019 Nov 22;28:104848. doi: 10.1016/j.dib.2019.104848 (PMC6909148; doi:10.1016/j.dib.2019.104848)
Supplement: Multimedia component 1 [file mmc1.xlsx]

## Sheet: Effect of Con.,PH and Temp.
	Calibration curve for Direct Red 28
	Concentration (mg/l)	Absorbance at 498nm
	0	0
	10	0.321
	20	0.677
	40	1.374
	60	2.032
	80	2.753
	100	3.719
				Effect of Concentration, at Ambient temprature and natural solution Ph
				Direct Red 28 on calcined							Direct Red 28 on Raw
				Co (mg/L)	Absorbance	Slope	Intercept	Cf	%Removed		Co (mg/L)	Absorbance	Slope	Intercept	Cf	%Removed
				20	0.0056	0.03633	-0.0551	1.6708	91.646		20	0.0058	0.03633	-0.0551	1.6763	91.6185
				40	0.067	0.03633	-0.0551	3.36086	91.5979		40	0.069	0.03633	-0.0551	3.41591	91.4602
				60	0.15	0.03633	-0.0551	5.64547	90.5909		60	0.17	0.03633	-0.0551	6.19598	89.6734
				80	0.26	0.03633	-0.0551	8.67327	89.1584		80	0.28	0.03633	-0.0551	9.22378	88.4703
				Effect of PH, at constant Conc.=20mg/L and Ambient temeprature
				Direct Red 28 on calcined							Direct Red 28 on Raw
				PH	Absorbance	Slope	Intercept	Cf	%Removed		PH	Absorbance	Slope	Intercept	Cf	%Removed
				2	-0.034	0.03633	-0.0551	0.580787	97.0961		2	-0.005	0.03633	-0.0551	1.37903	93.1049
				4	0.063	0.03633	-0.0551	3.25076	83.7462		4	0.2	0.03633	-0.0551	7.02175	64.8913
				6	0.057	0.03633	-0.0551	3.0856	84.572		6	0.172	0.03633	-0.0551	6.25103	68.7448
				8	0.02	0.03633	-0.0551	2.06716	89.6642		8	0.132	0.03633	-0.0551	5.15001	74.2499
				10	0.6	0.03633	-0.0551	18.0319	9.84035		10	0.63	0.03633	-0.0551	18.8577	5.71153
				Effect of Temperature at Co=20mg/l and pH=2
				Direct Red 28 on calcined							Direct Red 28 on Raw
				Temprature, Oc	Absorbance	Slope	Intercept	Cf	%Removed		Temprature, Oc	Absorbance	Slope	Intercept	Cf	%Removed
				Ambient , 25±2	-0.0341	0.03633	-0.0551	0.578035	97.1098		25±2,Ambient	-0.0321	0.03633	-0.0551	0.633086	96.8346
				40	-0.0331	0.03633	-0.0551	0.60556	96.9722		40	-0.0311	0.03633	-0.0551	0.660611	96.6969
				60	-0.0322	0.03633	-0.0551	0.630333	96.8483		60	-0.0302	0.03633	-0.0551	0.685384	96.5731
				80	-0.0311	0.03633	-0.0551	0.660611	96.6969		80	-0.029	0.03633	-0.0551	0.718415	96.4079

## Sheet: Effect of Dose and Mixing Time
		Effect of Adsorbent Dosage, gram
		Direct Red 28 on calcined							Direct Red 28 on Raw
		Dossage, g	Absorbance	Slope	Intercept	Cf	%Removed		Dossage, g on	Absorbance	Slope	Intercept	Cf	%Removed
		0.1	0.0064	0.03633	-0.0551	1.69282	91.5359		0.1	0.0067	0.03633	-0.0551	1.70107	91.4946
		0.5	-0.034	0.03633	-0.0551	0.580787	97.0961		0.5	-0.0321	0.03633	-0.0551	0.633086	96.8346
		1	-0.0345	0.03633	-0.0551	0.567024	97.1649		1	-0.0325	0.03633	-0.0551	0.622075	96.8896
		1.5	-0.0341	0.03633	-0.0551	0.578035	97.1098		1.5	-0.0321	0.03633	-0.0551	0.633086	96.8346
		2	-0.029	0.03633	-0.0551	0.718415	96.4079		2	-0.027	0.03633	-0.0551	0.773465	96.1327
		Effect of Adsorbent Dosage, gram
		Direct Red 28 on calcined							Direct Red 28 on Raw
		Mixing time, min	Absorbance	Slope	Intercept	Cf	%Removed		Mixing time, min on	Absorbance	Slope	Intercept	Cf	%Removed
		10	-0.023	0.03633	-0.0551	0.883567	95.5822		10	-0.021	0.03633	-0.0551	0.938618	95.3069
		20	-0.0342	0.03633	-0.0551	0.575282	97.1236		20	-0.0322	0.03633	-0.0551	0.630333	96.8483
		40	-0.0343	0.03633	-0.0551	0.57253	97.1374		40	-0.0323	0.03633	-0.0551	0.627581	96.8621
		60	-0.03421	0.03633	-0.0551	0.575007	97.125		60	-0.03221	0.03633	-0.0551	0.630058	96.8497
		80	-0.03	0.03633	-0.0551	0.690889	96.5456		80	-0.028	0.03633	-0.0551	0.74594	96.2703
		100	-0.0292	0.03633	-0.0551	0.712909	96.4355		100	-0.0272	0.03633	-0.0551	0.76796	96.1602

## Sheet: Isotherm, kinetics and Thermo..
	Adsorption Isotherm for Calcined
	Langmuir
	Co (mg/L)	ce	qe	ce/qe
	20	1.67	1.833	0.911075
	40	3.36	3.664	0.917031
	60	5.64	5.436	1.03753
	80	8.67	7.133	1.21548
	Freundlich
	ce	qe	Log ce	Log qe
	1.67	0.911075	0.222716	-0.0404459
	3.36	0.917031	0.526339	-0.037616
	5.64	1.03753	0.751279	0.0159998
	8.67	1.21548	0.938019	0.0847467
	Adsorption Isotherm for Raw
	Langmuir
	Co (mg/L)	ce	qe	ce/qe
	20	1.676	1.8324	0.914647
	40	3.416	3.6584	0.933742
	60	6.196	5.3804	1.15159
	80	9.224	7.0776	1.30327
	Freundlich
	ce	qe	Log ce	Log qe
	1.676	1.8324	0.224274	0.26302
	3.416	3.6584	0.533518	0.563291
	6.196	5.3804	0.792111	0.730815
	9.224	7.0776	0.964919	0.849886
	kinetics study for Calcined
	Pseudo-first-order rate for 20mg/L
	Cf	qt	qe	time	Log(qe-qt)
	0.883567	1.91164	1.94247	10	-1.51104
	0.575282	1.94247	1.94247	20	-6.69897
	0.57253	1.94275	1.94247	40	0
	0.575007	1.9425	1.94247	60	0
	0.690889	1.93091	1.94247	80	-1.93701
	0.712909	1.92871	1.94247	100	-1.86129
	Pseudo second-order model for 20 mg/L
	t	qt			t/qt
	10	1.91164			5.2311
	20	1.94247			10.2962
	40	1.94275			20.5894
	60	1.9425			30.888
	80	1.93091			41.4312
	100	1.92871			51.8482
	kinetics study for Raw
	Pseudo-first-order rate for 20mg/L
	Cf	qt	qe	time	Log(qe-qt)
	0.938618	1.90614	1.93724	10	-1.50719
	0.630333	1.93697	1.93724	20	-3.56019
	0.627581	1.93724	1.93724	40	-7
	0.630058	1.93699	1.93724	60	-3.6059
	0.74594	1.92541	1.93724	80	-1.9268
	0.76796	1.9232	1.93724	100	-1.85269
	Pseudo second-order model for 20 mg/L
	t	qt		t	t/qt
	10	1.90614		10	5.24621
	20	1.93697		20	10.3254
	40	1.93724		40	20.6479
	60	1.93699		60	30.9758
	80	1.92541		80	41.5497
	100	1.9232		100	51.9966
	Thermodynamic study for calcined
	Co (mg/L)	Ce (mg/L)	qe (mg/g)	Kc=qe/ce	T (K)			1/T	LnKc
	20	0.578035	1.9422	3.36	298.15			0.00335402	1.21194		R=8.314J/mol.K	Slope	Intercept	H(J/mol)	S(J/mol.K)	G(J/mol)
	40	0.60556	3.93944	6.50545	313.15			0.00319336	1.87264	8.314	-8.314	-2371	9.293	19712.5	77.262	-4482.1
	60	0.630333	5.93697	9.41878	333.15			0.00300165	2.24271	8.314	-8.314	-2371	9.293	19712.5	77.262	-6027.34
	80	0.660611	7.93394	12.01	353.15			0.00283166	2.48574	8.314	-8.314	-2371	9.293	19712.5	77.262	-7572.58
	Thermodynamic study for raw
	Co (mg/L)	Ce (mg/L)	qe (mg/g)	Kc=qe/ce	T (K)			1/T	ln Kc
	20	0.633086	1.93669	3.05913	298.15			0.00335402	1.11813		R=8.314J/mol.K	Slope	Intercept	H(J/mol)	S(J/mol.K)	G(J/mol)
	40	0.660611	3.93394	5.955	313.15			0.00319336	1.78423	8.314	-8.314	-2389	9.26	19862.1	76.9876	-4246.53
	60	0.685384	5.93146	8.65422	333.15			0.00300165	2.15805	8.314	-8.314	-2389	9.26	19862.1	76.9876	-5786.29
	80	0.718415	7.92816	11.0356	353.15			0.00283166	2.40113	8.314	-8.314	-2389	9.26	19862.1	76.9876	-7326.04

## Sheet: UV-Vis Spectra
Wavelength,nm	Absorbance before Adsorption	Absorbance after adsorption at PH 2	Absorbance after adsorption at PH 4	Absorbance after adsorption at PH 6	Absorbance after adsorption at PH 8	Absorbance after adsorption at PH 10
700	-0.005232	0.000285	-0.004118	-0.001601	0.015465	0.028445
699	-0.00515	0.000315	-0.00403	-0.001572	0.015512	0.028612
698	-0.005087	0.00035	-0.004056	-0.001602	0.015552	0.028725
697	-0.005109	0.0003	-0.004092	-0.001563	0.015583	0.028948
696	-0.005036	0.000295	-0.004023	-0.001538	0.015583	0.029094
695	-0.004928	0.00035	-0.00402	-0.001569	0.015665	0.029101
694	-0.004891	0.00032	-0.004056	-0.001469	0.015654	0.029342
693	-0.004902	0.000346	-0.003923	-0.00149	0.015654	0.029444
692	-0.004764	0.000366	-0.003969	-0.00153	0.015736	0.029588
691	-0.004741	0.000391	-0.00396	-0.001521	0.015766	0.029763
690	-0.004688	0.000331	-0.003986	-0.001416	0.015756	0.029894
689	-0.004639	0.000321	-0.003913	-0.001462	0.015736	0.030054
688	-0.004566	0.000396	-0.003953	-0.001457	0.015782	0.030225
687	-0.004593	0.000396	-0.00398	-0.001412	0.015816	0.030399
686	-0.004504	0.000371	-0.003906	-0.001313	0.015863	0.030495
685	-0.004376	0.000392	-0.003862	-0.001358	0.015905	0.030667
684	-0.004456	0.000397	-0.003897	-0.001268	0.016017	0.030988
683	-0.004241	0.000467	-0.003777	-0.001182	0.016027	0.031163
682	-0.004373	0.000361	-0.003818	-0.001258	0.016001	0.031236
681	-0.004249	0.000281	-0.003843	-0.001138	0.016071	0.031362
680	-0.004155	0.000387	-0.00367	-0.001219	0.016028	0.031655
679	-0.004151	0.000392	-0.0038	-0.001189	0.016176	0.03177
678	-0.004087	0.000327	-0.003691	-0.001199	0.016217	0.031947
677	-0.003988	0.000367	-0.003803	-0.001219	0.016278	0.032078
676	-0.004025	0.000347	-0.003768	-0.00132	0.016195	0.032332
675	-0.003956	0.000367	-0.003764	-0.001185	0.016212	0.032447
674	-0.003892	0.000287	-0.003745	-0.00118	0.016242	0.032639
673	-0.003803	0.000302	-0.003776	-0.001155	0.016297	0.032798
672	-0.003758	0.000322	-0.003816	-0.001221	0.016201	0.032898
671	-0.003704	0.000302	-0.003647	-0.001156	0.016195	0.033033
670	-0.003655	0.000292	-0.003733	-0.001216	0.016267	0.033266
669	-0.003666	0.000277	-0.003704	-0.001146	0.0163	0.033483
668	-0.003497	0.000232	-0.003709	-0.001161	0.016264	0.033679
667	-0.003578	0.000297	-0.00375	-0.001151	0.016249	0.033813
666	-0.003378	0.000222	-0.003706	-0.001212	0.016253	0.033934
665	-0.003329	0.000282	-0.003777	-0.001207	0.016277	0.034297
664	-0.00337	0.000262	-0.003757	-0.001228	0.016256	0.03435
663	-0.003326	0.000176	-0.003798	-0.001228	0.016287	0.03455
662	-0.003175	0.000212	-0.003724	-0.001218	0.016242	0.034795
661	-0.003081	0.000207	-0.003679	-0.001254	0.016281	0.034946
660	-0.003056	0.000237	-0.00374	-0.001138	0.016356	0.035185
659	-0.002901	0.000182	-0.003786	-0.001158	0.016391	0.035331
658	-0.002862	0.000217	-0.003782	-0.001139	0.016383	0.035577
657	-0.002812	0.000121	-0.003717	-0.001224	0.016314	0.03576
656	-0.002648	0.000151	-0.003784	-0.001119	0.016388	0.036052
655	-0.002643	0.000192	-0.003729	-0.001179	0.016351	0.036266
654	-0.002458	0.000187	-0.003719	-0.00118	0.016365	0.036556
653	-0.002393	0.000157	-0.00374	-0.00116	0.01633	0.036706
652	-0.002192	8.6e-05	-0.00366	-0.001145	0.016369	0.037005
651	-0.002051	6.1e-05	-0.003691	-0.001074	0.016397	0.03722
650	-0.001966	7.6e-05	-0.003726	-0.001195	0.01642	0.037557
649	-0.001881	0.000177	-0.003652	-0.001004	0.016398	0.03785
648	-0.001781	0.000147	-0.003652	-0.001075	0.016512	0.038032
647	-0.001494	0.000167	-0.003658	-0.001044	0.016509	0.038401
646	-0.001383	0.000131	-0.003548	-0.001075	0.016537	0.038784
645	-0.001227	7.1e-05	-0.003558	-0.000994	0.016539	0.038965
644	-0.00101	0.000101	-0.003624	-0.001	0.016545	0.039305
643	-0.000702	0.000162	-0.003533	-0.000995	0.016523	0.039698
642	-0.000566	0.000121	-0.003564	-0.00101	0.016613	0.040005
641	-0.000278	0.000106	-0.003499	-0.000959	0.016635	0.04042
640	-2.5e-05	9.6e-05	-0.003455	-0.000904	0.016648	0.040747
639	0.000213	0.000202	-0.003384	-0.000955	0.016593	0.041162
638	0.000542	7.6e-05	-0.00344	-0.000874	0.016646	0.041535
637	0.000881	0.000147	-0.003319	-0.000889	0.016699	0.041985
636	0.001277	0.000172	-0.00337	-0.000889	0.016706	0.042432
635	0.001719	0.000137	-0.003325	-0.000854	0.016739	0.042956
634	0.002111	0.000142	-0.00327	-0.000859	0.016828	0.04334
633	0.002619	0.000182	-0.00327	-0.000809	0.016752	0.043931
632	0.003099	0.000197	-0.003211	-0.000763	0.016786	0.044431
631	0.003599	0.000182	-0.003165	-0.000758	0.016901	0.045016
630	0.004228	0.000207	-0.003136	-0.000753	0.016943	0.045617
629	0.004877	0.000202	-0.003081	-0.000662	0.016842	0.046285
628	0.005666	0.000197	-0.00307	-0.000688	0.016879	0.046936
627	0.006483	0.000238	-0.003031	-0.000657	0.016984	0.047631
626	0.007327	0.000182	-0.003041	-0.000592	0.017035	0.048454
625	0.00826	0.000172	-0.002965	-0.000612	0.017036	0.049318
624	0.00934	0.000202	-0.002935	-0.000561	0.017022	0.050257
623	0.010459	0.000167	-0.002945	-0.000521	0.017141	0.051154
622	0.011676	0.000233	-0.002845	-0.00046	0.017195	0.052157
621	0.013137	0.000238	-0.002729	-0.00044	0.017232	0.05327
620	0.014528	0.000213	-0.002709	-0.000384	0.017294	0.054468
619	0.016133	0.000228	-0.002684	-0.000369	0.01727	0.055672
618	0.017861	0.000283	-0.002608	-0.000288	0.017279	0.056984
617	0.019738	0.000278	-0.002614	-0.000233	0.017383	0.058377
616	0.021829	0.000238	-0.002588	-0.000177	0.01731	0.059944
615	0.024092	0.000278	-0.002412	-0.000147	0.017451	0.061505
614	0.02642	0.000238	-0.002473	-9.1e-05	0.017441	0.063231
613	0.029079	0.000304	-0.002306	-7.6e-05	0.017503	0.065062
612	0.031866	0.000258	-0.002246	6.1e-05	0.017593	0.06701
611	0.034998	0.000339	-0.002226	5.6e-05	0.017634	0.069112
610	0.038348	0.000299	-0.002054	0.000147	0.017693	0.071461
609	0.041961	0.000278	-0.001994	0.000213	0.017714	0.073824
608	0.045739	0.000268	-0.001918	0.000319	0.017839	0.076392
607	0.049975	0.000309	-0.001828	0.000415	0.01786	0.079107
606	0.05431	0.000309	-0.001722	0.000511	0.017923	0.082046
605	0.059221	0.000369	-0.001656	0.000557	0.017998	0.085172
604	0.064293	0.000319	-0.001556	0.000648	0.018022	0.088485
603	0.069847	0.000314	-0.00145	0.000734	0.018081	0.091985
602	0.075775	0.000324	-0.001273	0.000902	0.018187	0.095781
601	0.082095	0.00038	-0.001178	0.000973	0.018215	0.099687
600	0.08889	0.00037	-0.000996	0.001034	0.01835	0.103885
599	0.09621	0.00036	-0.000946	0.001197	0.018433	0.108385
598	0.103941	0.00039	-0.000729	0.001334	0.018619	0.11309
597	0.112055	0.000355	-0.000643	0.001446	0.018646	0.118101
596	0.120822	0.00039	-0.000481	0.00162	0.018736	0.123335
595	0.129932	0.000385	-0.000335	0.001738	0.018768	0.128818
594	0.139714	0.000376	-0.000157	0.001891	0.018901	0.134624
593	0.149995	0.00033	1e-05	0.001995	0.018972	0.140625
592	0.160786	0.000351	0.000234	0.002211	0.01913	0.146984
591	0.172322	0.000254	0.000392	0.002356	0.019213	0.153622
590	0.184441	0.00029	0.000453	0.002538	0.019289	0.160624
589	0.19716	0.000235	0.000709	0.002782	0.019365	0.167991
588	0.21062	0.00022	0.000894	0.002847	0.019588	0.175499
587	0.224605	0.00022	0.001193	0.003129	0.019675	0.183263
586	0.239135	0.000189	0.001415	0.003304	0.019826	0.191522
585	0.25472	0.000108	0.001643	0.003618	0.019949	0.199936
584	0.270631	0.00021	0.001872	0.003743	0.020126	0.208749
583	0.287256	0.000149	0.002206	0.00408	0.02018	0.217776
582	0.304728	0.000134	0.00254	0.004397	0.020542	0.227419
581	0.322832	0.000232	0.002834	0.004566	0.020694	0.237067
580	0.341593	0.000176	0.003217	0.00503	0.020918	0.247035
579	0.361263	0.000248	0.003544	0.005339	0.021146	0.257341
578	0.381365	0.000305	0.003934	0.005701	0.021507	0.267908
577	0.402361	0.000378	0.004382	0.006027	0.021712	0.278731
576	0.424268	0.000415	0.004638	0.006442	0.021959	0.289883
575	0.446938	0.000337	0.005207	0.006789	0.022308	0.301232
574	0.470172	0.0004	0.005531	0.007284	0.022554	0.312899
573	0.494224	0.000405	0.006008	0.007579	0.022858	0.324832
572	0.519046	0.000525	0.006507	0.008039	0.023224	0.337033
571	0.54444	0.000551	0.006974	0.008519	0.023564	0.349454
570	0.570904	0.000614	0.007422	0.009021	0.023833	0.3621
569	0.598107	0.000588	0.007953	0.009391	0.024225	0.374904
568	0.625874	0.000599	0.008475	0.009936	0.024572	0.388092
567	0.654198	0.000594	0.008902	0.010359	0.02492	0.401389
566	0.683391	0.000672	0.009461	0.01093	0.02525	0.414715
565	0.713276	0.000568	0.010005	0.011503	0.025685	0.42824
564	0.743832	0.000766	0.010565	0.011953	0.026032	0.441921
563	0.774825	0.000667	0.01109	0.01251	0.026402	0.455802
562	0.806573	0.000755	0.011704	0.013005	0.026909	0.469706
561	0.839139	0.000688	0.012257	0.013611	0.027221	0.48375
560	0.872102	0.000792	0.012965	0.014174	0.027784	0.498051
559	0.908516	0.000682	0.013585	0.014639	0.028197	0.513186
558	0.942685	0.000697	0.0142	0.015273	0.02873	0.527419
557	0.97736	0.000729	0.014759	0.015826	0.029144	0.541787
556	1.0123	0.000718	0.015391	0.016466	0.029641	0.556152
555	1.04809	0.000739	0.016153	0.017185	0.030173	0.570571
554	1.08397	0.000744	0.016792	0.017812	0.030598	0.585032
553	1.12033	0.000791	0.017503	0.018468	0.031177	0.599448
552	1.15726	0.000728	0.01816	0.019154	0.031631	0.613878
551	1.1945	0.000733	0.018743	0.019802	0.032159	0.628467
550	1.23144	0.000811	0.019528	0.020427	0.032755	0.642792
549	1.26896	0.000764	0.020244	0.021071	0.03331	0.657256
548	1.30629	0.000842	0.020984	0.02187	0.033802	0.671506
547	1.34404	0.000883	0.021632	0.022568	0.034374	0.68569
546	1.38186	0.000872	0.02244	0.023247	0.035014	0.700009
545	1.4197	0.000815	0.02306	0.024022	0.035559	0.714269
544	1.45759	0.000866	0.023886	0.02465	0.036059	0.728503
543	1.49509	0.000814	0.024554	0.025295	0.036671	0.742473
542	1.53274	0.000773	0.025264	0.02604	0.037251	0.756522
541	1.57003	0.00085	0.02589	0.026835	0.037888	0.770512
540	1.60724	0.000845	0.026707	0.0275	0.038431	0.784331
539	1.64429	0.000783	0.027418	0.028206	0.03905	0.797991
538	1.68095	0.00083	0.028156	0.028942	0.039617	0.811827
537	1.71748	0.000783	0.028949	0.029701	0.040257	0.825385
536	1.75333	0.000866	0.029585	0.030505	0.040883	0.838935
535	1.78848	0.00085	0.030437	0.031091	0.041404	0.852329
534	1.82431	0.000949	0.031146	0.031897	0.042077	0.865517
533	1.85923	0.00083	0.031906	0.032625	0.042741	0.878709
532	1.89392	0.000964	0.032569	0.033344	0.043292	0.891838
531	1.92771	0.00099	0.033351	0.034092	0.043777	0.904913
530	1.9605	0.000944	0.034082	0.034819	0.044499	0.917985
529	1.99439	0.001047	0.034751	0.035495	0.045055	0.930763
528	2.02623	0.001021	0.035535	0.036276	0.045686	0.943339
527	2.05766	0.001068	0.036152	0.037025	0.046261	0.956185
526	2.09016	0.000954	0.036966	0.037702	0.046874	0.968494
525	2.11988	0.001011	0.037718	0.038327	0.047417	0.980857
524	2.14953	0.001073	0.038349	0.039123	0.047995	0.993122
523	2.17901	0.00111	0.039022	0.039841	0.048629	1.0052
522	2.209	0.001115	0.039667	0.040448	0.049111	1.01743
521	2.2385	0.001141	0.040389	0.041173	0.049677	1.02939
520	2.26438	0.001115	0.041165	0.041772	0.050338	1.04126
519	2.29195	0.001079	0.041766	0.042457	0.050753	1.05282
518	2.31913	0.00113	0.042404	0.043163	0.05137	1.06441
517	2.34588	0.001182	0.043086	0.043759	0.051884	1.07597
516	2.37067	0.001172	0.043647	0.044403	0.052362	1.08701
515	2.397	0.001198	0.044368	0.045057	0.052868	1.09807
514	2.41824	0.001136	0.044981	0.045711	0.053389	1.10879
513	2.44191	0.001297	0.045614	0.046277	0.053811	1.11938
512	2.46394	0.001255	0.046161	0.04687	0.054278	1.12963
511	2.48882	0.001286	0.04677	0.047385	0.054847	1.1394
510	2.50664	0.001343	0.047411	0.048028	0.055249	1.14928
509	2.52367	0.0014	0.047921	0.048587	0.055615	1.15852
508	2.54313	0.001302	0.048479	0.049007	0.056166	1.16748
507	2.55977	0.001364	0.048952	0.049536	0.056441	1.17573
506	2.57905	0.001343	0.049503	0.050012	0.056864	1.18376
505	2.59099	0.00139	0.050007	0.050483	0.05727	1.19149
504	2.60532	0.00138	0.050488	0.050974	0.057563	1.19869
503	2.61591	0.001458	0.050881	0.05139	0.057967	1.20529
502	2.62454	0.00151	0.051277	0.051758	0.058172	1.21131
501	2.63341	0.001489	0.051665	0.05216	0.058583	1.21689
500	2.6401	0.001494	0.052035	0.052508	0.058724	1.22191
499	2.63776	0.001593	0.052458	0.05282	0.05904	1.22624
498	2.64917	0.001557	0.052677	0.0532	0.059196	1.2301
497	2.64915	0.001572	0.053018	0.053416	0.059506	1.2334
496	2.64687	0.001578	0.053287	0.053597	0.059643	1.23627
495	2.64919	0.001598	0.0535	0.053983	0.059796	1.238
494	2.6422	0.001583	0.05378	0.054121	0.059984	1.23958
493	2.63539	0.001651	0.053885	0.054252	0.060059	1.24041
492	2.62871	0.001661	0.054069	0.054408	0.060089	1.24071
491	2.61559	0.001667	0.05415	0.05454	0.060209	1.24047
490	2.61128	0.001625	0.054334	0.054601	0.060327	1.23985
489	2.59877	0.001703	0.05445	0.054619	0.060427	1.23838
488	2.58651	0.001636	0.054439	0.054802	0.060348	1.23655
487	2.57262	0.001678	0.054486	0.054671	0.060428	1.23405
486	2.55547	0.001689	0.054398	0.054637	0.060184	1.2311
485	2.53894	0.001778	0.054463	0.054641	0.06023	1.22782
484	2.52127	0.00183	0.054463	0.054528	0.060216	1.22391
483	2.50093	0.00169	0.054355	0.054527	0.06019	1.21974
482	2.47998	0.001773	0.054316	0.05447	0.060104	1.21507
481	2.46295	0.001769	0.054185	0.054333	0.05993	1.20997
480	2.44077	0.001858	0.054076	0.054171	0.059846	1.20448
479	2.41828	0.001827	0.053932	0.05401	0.059642	1.19854
478	2.39682	0.001724	0.053759	0.053861	0.059496	1.19235
477	2.37275	0.001813	0.053559	0.05369	0.059347	1.18598
476	2.34984	0.001866	0.053401	0.053497	0.059191	1.17906
475	2.327	0.001799	0.053202	0.053301	0.059011	1.17207
474	2.30215	0.001857	0.052958	0.053063	0.0588	1.16481
473	2.27852	0.001811	0.052725	0.052804	0.058819	1.15743
472	2.25243	0.001801	0.052566	0.052655	0.05871	1.14962
471	2.22956	0.001786	0.052438	0.052345	0.05849	1.14172
470	2.20363	0.001839	0.052114	0.052263	0.058136	1.13359
469	2.17909	0.001798	0.051711	0.051865	0.058047	1.12532
468	2.15302	0.001846	0.051521	0.051644	0.057738	1.11704
467	2.12757	0.001831	0.051151	0.051347	0.057507	1.10846
466	2.1055	0.001858	0.050963	0.051055	0.057321	1.09985
465	2.07947	0.00188	0.050668	0.050613	0.056944	1.0912
464	2.05616	0.002064	0.050288	0.05033	0.05679	1.08275
463	2.03109	0.002039	0.049909	0.050175	0.056556	1.07419
462	2.00804	0.001986	0.049686	0.049788	0.056353	1.06553
461	1.98469	0.002019	0.049318	0.049525	0.056009	1.05679
460	1.96089	0.00205	0.048984	0.049144	0.055846	1.04824
459	1.93717	0.00203	0.048676	0.048834	0.055506	1.03953
458	1.91324	0.002114	0.048368	0.048576	0.055309	1.03093
457	1.88988	0.002172	0.048034	0.048226	0.055085	1.02222
456	1.86724	0.002062	0.047617	0.047715	0.054703	1.01345
455	1.84504	0.001968	0.047209	0.047297	0.054428	1.0051
454	1.82241	0.002073	0.046856	0.0471	0.054107	0.996406
453	1.80032	0.002167	0.046286	0.046582	0.053739	0.988039
452	1.77836	0.002057	0.045958	0.046263	0.05348	0.97948
451	1.75562	0.002126	0.045596	0.045906	0.053293	0.97128
450	1.73481	0.002152	0.045251	0.045663	0.05301	0.963035
449	1.7137	0.001959	0.044845	0.045197	0.052701	0.954945
448	1.6913	0.002117	0.044472	0.045014	0.052487	0.946293
447	1.67095	0.002081	0.044151	0.044503	0.052192	0.938286
446	1.65039	0.002045	0.043663	0.044324	0.051984	0.930104
445	1.62963	0.002067	0.043541	0.044018	0.051837	0.922361
444	1.609	0.001984	0.043134	0.043676	0.051552	0.914284
443	1.58913	0.002012	0.042833	0.043356	0.05129	0.906313
442	1.56962	0.002056	0.04252	0.04299	0.051053	0.898313
441	1.54994	0.002063	0.042072	0.042694	0.05083	0.890325
440	1.53013	0.002149	0.041815	0.042437	0.050619	0.882512
439	1.51083	0.002051	0.04158	0.042165	0.050515	0.874502
438	1.49137	0.002165	0.041197	0.04183	0.050181	0.86671
437	1.4721	0.002188	0.040899	0.041706	0.050141	0.858904
436	1.45385	0.002339	0.040561	0.041335	0.050009	0.851467
435	1.43544	0.002389	0.0403	0.040983	0.049652	0.843475
434	1.41653	0.002438	0.039936	0.040898	0.049555	0.835867
433	1.39815	0.002578	0.039768	0.040718	0.049419	0.828162
432	1.37987	0.002638	0.039588	0.040438	0.049244	0.820688
431	1.3622	0.002661	0.039185	0.040086	0.048921	0.812879
430	1.34384	0.002689	0.038921	0.039927	0.04894	0.805213
429	1.32578	0.002951	0.038545	0.039701	0.048653	0.797696
428	1.30801	0.003081	0.038294	0.039508	0.048391	0.789934
427	1.2903	0.003257	0.03806	0.039056	0.048338	0.782401
426	1.27278	0.003199	0.037629	0.038921	0.048166	0.775011
425	1.25527	0.003238	0.037385	0.038679	0.047905	0.767444
424	1.23795	0.003456	0.037161	0.038358	0.047795	0.760196
423	1.22079	0.003334	0.036731	0.038028	0.047578	0.752931
422	1.20381	0.003548	0.036424	0.037775	0.047264	0.745935
421	1.18632	0.003585	0.036099	0.037507	0.047069	0.738436
420	1.16472	0.003267	0.035571	0.036927	0.04668	0.729289
419	1.14902	0.003353	0.035218	0.036635	0.046532	0.722809
418	1.13312	0.003481	0.034953	0.036483	0.046219	0.716112
417	1.11764	0.003508	0.034552	0.036118	0.046139	0.709787
416	1.10281	0.003545	0.034248	0.035852	0.04592	0.703759
415	1.08818	0.00363	0.033971	0.035636	0.045857	0.698016
414	1.07407	0.003795	0.033604	0.035403	0.045578	0.69249
413	1.06046	0.003757	0.033463	0.035161	0.045455	0.687366
412	1.04721	0.00395	0.033214	0.034991	0.045304	0.682466
411	1.03463	0.003955	0.032964	0.034754	0.045268	0.67798
410	1.02278	0.004121	0.032795	0.034651	0.045235	0.673937
409	1.01161	0.004227	0.032694	0.034447	0.045371	0.670337
408	1.00106	0.00435	0.032573	0.034484	0.045335	0.667295
407	0.9916	0.004521	0.032499	0.034351	0.045488	0.664762
406	0.982832	0.004633	0.032549	0.034456	0.045519	0.662712
405	0.975172	0.004692	0.032596	0.034465	0.045716	0.661409
404	0.96838	0.004991	0.032623	0.034627	0.046054	0.660569
403	0.962491	0.005173	0.032768	0.034722	0.046486	0.660331
402	0.957991	0.005232	0.032877	0.035013	0.046789	0.660928
401	0.954821	0.0055	0.033098	0.035292	0.04715	0.661873
400	0.952618	0.005784	0.033321	0.035399	0.047416	0.663634
399	0.951763	0.005952	0.033661	0.035751	0.047812	0.666127
398	0.952296	0.006273	0.033855	0.035924	0.048182	0.669079
397	0.954402	0.006579	0.034151	0.036344	0.048671	0.672848
396	0.95784	0.006948	0.034583	0.036704	0.049164	0.677225
395	0.962902	0.007148	0.035091	0.037125	0.049781	0.682275
394	0.969511	0.00746	0.03551	0.037556	0.050421	0.687973
393	0.97761	0.007883	0.03603	0.038078	0.051008	0.694039
392	0.987257	0.008099	0.036538	0.038526	0.051645	0.700695
391	0.998392	0.00836	0.036969	0.039059	0.052287	0.707858
390	1.01096	0.008808	0.037462	0.039627	0.052882	0.715598
389	1.02498	0.009267	0.038062	0.040095	0.053566	0.723331
388	1.0404	0.009715	0.038706	0.040838	0.054219	0.731634
387	1.05696	0.010119	0.039387	0.041397	0.054867	0.740085
386	1.07451	0.01057	0.040085	0.04202	0.055672	0.748842
385	1.09304	0.011139	0.040663	0.042744	0.056364	0.75805
384	1.11221	0.011587	0.041353	0.0434	0.057103	0.766825
383	1.16154	0.012681	0.041926	0.044452	0.057105	0.786279
382	1.20071	0.013433	0.042683	0.04471	0.05853	0.8012
381	1.22309	0.013543	0.043105	0.045852	0.058977	0.810062
380	1.23971	0.01451	0.044131	0.046438	0.059894	0.818582
379	1.25753	0.014941	0.044611	0.046939	0.059911	0.826928
378	1.28018	0.016147	0.04571	0.047436	0.061014	0.836617
377	1.30076	0.016406	0.046173	0.048393	0.061854	0.845014
376	1.32357	0.017138	0.046709	0.048899	0.062175	0.855132
375	1.34359	0.01779	0.047059	0.049532	0.062667	0.863586
374	1.36417	0.01882	0.047576	0.050142	0.063212	0.872369
373	1.39242	0.019671	0.048423	0.050683	0.063252	0.882772
372	1.41319	0.020212	0.048774	0.051228	0.063616	0.89204
371	1.43578	0.021293	0.049295	0.051406	0.064488	0.902263
370	1.45878	0.02226	0.049727	0.052011	0.064787	0.911663
369	1.48693	0.023499	0.050144	0.05236	0.065198	0.923088
368	1.51245	0.024214	0.050751	0.052894	0.065352	0.932993
367	1.53491	0.025613	0.051148	0.053702	0.06593	0.943639
366	1.56376	0.026664	0.051937	0.054062	0.065824	0.954316
365	1.59012	0.028105	0.052318	0.054708	0.066175	0.964964
364	1.61489	0.029244	0.052756	0.055087	0.066489	0.975577
363	1.64383	0.030659	0.053314	0.055637	0.066407	0.98477
362	1.67138	0.031842	0.05392	0.056135	0.06678	0.997012
361	1.70354	0.03324	0.054252	0.056706	0.06689	1.00658
360	1.7273	0.034861	0.054975	0.057402	0.06704	1.01832
359	1.76346	0.036362	0.055118	0.057966	0.06747	1.02608
358	1.78299	0.038042	0.055949	0.058468	0.06779	1.03761
357	1.80816	0.039535	0.056368	0.059072	0.0681	1.0472
356	1.83577	0.041206	0.056992	0.059725	0.068149	1.05563
355	1.85651	0.042927	0.05737	0.060497	0.068019	1.06343
354	1.87972	0.044783	0.057873	0.060803	0.068487	1.07279
353	1.90424	0.046689	0.058495	0.06133	0.068826	1.08056
352	1.93047	0.048739	0.059159	0.061951	0.068751	1.08602
351	1.94717	0.050263	0.059648	0.062447	0.069228	1.0932
350	1.96291	0.052639	0.060133	0.063363	0.069728	1.09912
349	1.98403	0.054557	0.060487	0.063951	0.069757	1.10475
348	1.9888	0.056423	0.060977	0.064301	0.070083	1.10937
347	1.99959	0.058824	0.061716	0.065045	0.070414	1.11166
346	2.03585	0.061046	0.062265	0.065395	0.070608	1.1184
345	2.03641	0.063239	0.062689	0.066506	0.071085	1.12132
344	2.03397	0.065448	0.063136	0.06661	0.071328	1.12333
343	2.04653	0.067569	0.063677	0.067298	0.071668	1.12558
342	2.04806	0.069738	0.063925	0.068141	0.072336	1.12949
341	2.03894	0.071985	0.064575	0.068799	0.07213	1.12979
340	2.04951	0.07416	0.065172	0.069689	0.073023	1.13203
339	2.03604	0.076603	0.065927	0.069824	0.073493	1.13048
338	2.05027	0.078705	0.06645	0.070697	0.073734	1.13079
337	2.04008	0.081162	0.0668	0.071458	0.073938	1.13205
336	2.05944	0.083192	0.0669	0.072065	0.074775	1.13285
335	2.03803	0.08581	0.067548	0.072921	0.074923	1.13246
334	2.01843	0.088232	0.068176	0.073331	0.075136	1.12905
333	2.005	0.090543	0.068407	0.073666	0.075632	1.12589
332	2.02609	0.093126	0.068837	0.074827	0.076305	1.12913
331	1.99449	0.095752	0.069706	0.075745	0.076653	1.1267
330	1.97881	0.098106	0.070305	0.075905	0.077017	1.12743
329	1.988	0.100493	0.070752	0.076485	0.077852	1.12629
328	1.96782	0.102899	0.070901	0.076427	0.077668	1.12644
327	1.92911	0.105661	0.071187	0.076916	0.078068	1.11864
326	1.72719	0.107456	0.072034	0.078026	0.078461	1.08669
325	1.72581	0.110058	0.072161	0.07816	0.078549	1.08667
324	1.70833	0.112612	0.072086	0.078288	0.078471	1.083
323	1.69146	0.114837	0.072204	0.078481	0.078473	1.07986
322	1.6744	0.117127	0.072154	0.078537	0.078567	1.07636
321	1.6587	0.119892	0.072352	0.078688	0.07856	1.07321
320	1.64155	0.121794	0.072388	0.07891	0.078717	1.06943
319	1.62923	0.124126	0.072152	0.078768	0.07839	1.06503
318	1.61034	0.126479	0.072004	0.078682	0.078136	1.06014
317	1.59359	0.128785	0.071967	0.078771	0.078204	1.05522
316	1.57786	0.130526	0.071833	0.078682	0.078079	1.04941
315	1.55791	0.132675	0.071428	0.078384	0.077819	1.04359
314	1.54015	0.134799	0.071246	0.078305	0.077387	1.03667
313	1.52195	0.13679	0.070867	0.078073	0.077039	1.02992
312	1.50346	0.138575	0.070694	0.077752	0.076781	1.02228
311	1.4839	0.140384	0.070117	0.077502	0.07642	1.01441
310	1.46431	0.142359	0.069916	0.07713	0.075845	1.00679
309	1.44194	0.144088	0.069104	0.076552	0.075671	0.998004
308	1.42031	0.145754	0.068624	0.076233	0.075199	0.989005
307	1.39725	0.146961	0.068227	0.075771	0.074612	0.979399
306	1.37556	0.148469	0.067338	0.075249	0.073867	0.969697
305	1.35215	0.149993	0.066692	0.074559	0.073474	0.960802
304	1.33041	0.151225	0.065906	0.073966	0.072909	0.951413
303	1.30761	0.152623	0.065285	0.073509	0.072231	0.942648
302	1.28368	0.153735	0.064467	0.072688	0.071559	0.933162
301	1.25988	0.155	0.063788	0.072181	0.071074	0.923872
300	1.23822	0.156243	0.062996	0.071435	0.070429	0.915327

## Sheet: FTIR Spectra of Raw & Calcined
		Adsorbents Before Dye Adsorption		Adsorbents After Dye Adsorption
		Raw EC Sludge	Calcined EC Sludge	Calcined	Raw
	Wave Number (cm-1)	Percentage Transmitance		Percentage Transmitance
	DATA TYPE	INFRARED SPECTRUM	INFRARED SPECTRUM	INFRARED SPECTRUM	INFRARED SPECTRUM
	ORIGIN	JASCO	JASCO	JASCO	JASCO
	OWNER
	DATE	19/08/26	19/08/26	19/08/30	19/08/30
	TIME	04:11:05	23:25:32	23:39:16	23:46:40
	SPECTROMETER/DATA SYSTEM
	LOCALE	1033	1033	1033	1033
	RESOLUTION
	DELTAX	0.964233	0.964233	0.964233	0.964233
	XUNITS	1/CM	1/CM	1/CM	1/CM
	YUNITS	TRANSMITTANCE	TRANSMITTANCE	TRANSMITTANCE	TRANSMITTANCE
	FIRSTX	399.193	399.193	399.193	399.193
	LASTX	4000.6	4000.6	4000.6	4000.6
	NPOINTS	3736	3736	3736	3736
	FIRSTY	3.10925	52.508	22.1161	27.6611
	MAXY	99.6269	98.9389	97.378	98.3432
	MINY	0.87172	31.3185	11.0147	19.9312
	XYDATA
	399.193	3.10925	52.508	22.1161	27.6611
	400.157	3.31257	52.2388	22.6815	27.5942
	401.121	3.54152	52.0151	23.3401	27.4712
	402.085	3.78902	51.8485	24.0698	27.2766
	403.05	4.04825	51.7247	24.8343	27.0031
	404.014	4.31357	51.6104	25.5893	26.6575
	404.978	4.58068	51.4686	26.2944	26.2607
	405.942	4.84633	51.2725	26.9242	25.842
	406.906	5.08601	51.0348	27.4316	25.4061
	407.871	5.29408	50.7848	27.8182	24.9814
	408.835	5.46467	50.5576	28.1008	24.5807
	409.799	5.59245	50.3802	28.3113	24.2245
	410.764	5.67388	50.2474	28.4738	23.9042
	411.728	5.70887	50.1295	28.5916	23.607
	412.692	5.70121	49.9908	28.6497	23.3371
	413.656	5.66169	49.8085	28.6285	23.1191
	414.62	5.60286	49.5853	28.5198	22.9872
	415.585	5.53715	49.3499	28.3382	22.9665
	416.549	5.47459	49.1423	28.1248	23.0522
	417.513	5.42212	48.9935	27.9342	23.2008
	418.477	5.38378	48.9123	27.8117	23.3426
	419.442	5.36137	48.8845	27.7759	23.4077
	420.406	5.35522	48.8817	27.8112	23.351
	421.37	5.36506	48.8759	27.8726	23.167
	422.334	5.39031	48.853	27.8998	22.8903
	423.298	5.42961	48.8166	27.8366	22.5811
	424.263	5.47972	48.7802	27.6494	22.2983
	425.227	5.53522	48.7535	27.3321	22.0769
	426.191	5.58884	48.7327	26.9009	21.9217
	427.155	5.63209	48.697	26.3835	21.8154
	428.12	5.65636	48.6117	25.8093	21.7348
	429.084	5.65479	48.4409	25.1994	21.671
	430.048	5.62322	48.1619	24.5664	21.6392
	431.012	5.56048	47.7735	23.9204	21.6717
	431.977	5.46829	47.296	23.2724	21.798
	432.941	5.35097	46.7661	22.634	22.0284
	433.905	5.21414	46.2261	22.0141	22.3475
	434.869	5.06364	45.7116	21.4197	22.7185
	435.834	4.90477	45.2411	20.8595	23.0968
	436.798	4.742	44.8126	20.3462	23.4435
	437.762	4.57896	44.4089	19.8968	23.7329
	438.726	4.41861	44.0092	19.5271	23.9526
	439.69	4.26353	43.6019	19.2443	24.099
	440.655	4.11625	43.1943	19.0408	24.1713
	441.619	3.97895	42.8127	18.8941	24.1691
	442.583	3.8533	42.4932	18.7747	24.0923
	443.547	3.7402	42.2668	18.6577	23.9422
	444.512	3.6395	42.1466	18.5312	23.7215
	445.476	3.54976	42.1217	18.3972	23.4342
	446.44	3.46865	42.1621	18.2645	23.0865
	447.404	3.39338	42.2305	18.1375	22.6885
	448.369	3.32152	42.2974	18.0077	22.2585
	449.333	3.25155	42.3505	17.8565	21.8248
	450.297	3.18336	42.3947	17.6676	21.4222
	451.261	3.11822	42.4442	17.4402	21.0826
	452.226	3.05844	42.5113	17.1932	20.8248
	453.19	3.00671	42.5987	16.9591	20.6494
	454.154	2.96536	42.6966	16.7686	20.5399
	455.118	2.93589	42.7884	16.6346	20.4713
	456.082	2.91879	42.8598	16.5455	20.4227
	457.047	2.91376	42.9054	16.4742	20.3868
	458.011	2.92015	42.9299	16.3983	20.3701
	458.975	2.93737	42.9432	16.3161	20.3846
	459.939	2.96517	42.9535	16.2526	20.4366
	460.904	3.00363	42.9611	16.249	20.5167
	461.868	3.05294	42.9582	16.3423	20.5986
	462.832	3.11308	42.9334	16.5429	20.6474
	463.796	3.18349	42.881	16.8255	20.6367
	464.76	3.26304	42.8072	17.1398	20.5607
	465.725	3.35014	42.7299	17.4318	20.4368
	466.689	3.44304	42.6719	17.6654	20.2973
	467.653	3.5402	42.6511	17.8337	20.1734
	468.618	3.64061	42.6717	17.955	20.0828
	469.582	3.74393	42.7222	18.057	20.0242
	470.546	3.85046	42.7806	18.1591	19.9852
	471.51	3.96094	42.8247	18.2649	19.9546
	472.474	4.07622	42.8421	18.3662	19.9324
	473.439	4.19694	42.835	18.4538	19.9312
	474.403	4.32327	42.8202	18.5278	19.9706
	475.367	4.45477	42.8225	18.6025	20.0676
	476.331	4.5905	42.8661	18.7043	20.2276
	477.296	4.72923	42.9657	18.8635	20.4419
	478.26	4.86979	43.1218	19.105	20.6914
	479.224	5.01135	43.3229	19.4413	20.9555
	480.188	5.15356	43.5506	19.8706	21.2208
	481.152	5.29653	43.7882	20.3786	21.4857
	482.117	5.44069	44.0267	20.9419	21.7597
	483.081	5.58661	44.2683	21.5337	22.0561
	484.045	5.73487	44.5243	22.1282	22.3845
	485.009	5.88598	44.8097	22.7049	22.7443
	485.974	6.0404	45.1357	23.2513	23.1238
	486.938	6.19847	45.5045	23.7635	23.5034
	487.902	6.36042	45.9065	24.2446	23.8613
	488.866	6.52614	46.323	24.7005	24.1802
	489.831	6.69514	46.7327	25.1343	24.4521
	490.795	6.8664	47.12	25.5433	24.6792
	491.759	7.03842	47.4815	25.9187	24.8733
	492.723	7.20925	47.8264	26.2495	25.0513
	493.688	7.37659	48.1711	26.5264	25.2296
	494.652	7.5377	48.53	26.7468	25.4193
	495.616	7.68931	48.9073	26.9158	25.6223
	496.58	7.82754	49.2932	27.0446	25.8321
	497.545	7.94791	49.6668	27.147	26.0373
	498.509	8.04563	50.004	27.2343	26.2272
	499.473	8.11615	50.2858	27.3116	26.3982
	500.437	8.15571	50.5039	27.3767	26.5557
	501.401	8.16192	50.66	27.4201	26.7117
	502.366	8.13391	50.7619	27.4289	26.879
	503.33	8.07223	50.8168	27.3902	27.0649
	504.294	7.97835	50.8266	27.2954	27.2675
	505.258	7.85419	50.7879	27.1423	27.4774
	506.223	7.70174	50.695	26.9364	27.6837
	507.187	7.52299	50.5441	26.6882	27.8804
	508.151	7.32018	50.3371	26.4091	28.0704
	509.115	7.09606	50.0806	26.1054	28.2645
	510.079	6.85411	49.7841	25.7737	28.475
	511.044	6.59853	49.4559	25.4002	28.7093
	512.008	6.33388	49.101	24.9654	28.9643
	512.972	6.06452	48.7205	24.453	29.227
	513.937	5.79416	48.3136	23.8584	29.4794
	514.901	5.52553	47.8789	23.1937	29.7058
	515.865	5.26041	47.4163	22.4858	29.899
	516.829	4.9999	46.9259	21.7684	30.0627
	517.793	4.74479	46.4087	21.0714	30.2088
	518.758	4.49588	45.8663	20.4119	30.3512
	519.722	4.25409	45.3018	19.792	30.4996
	520.686	4.02041	44.7203	19.202	30.6554
	521.65	3.79572	44.1291	18.6284	30.8122
	522.615	3.58054	43.5358	18.0617	30.9599
	523.579	3.37505	42.9466	17.5013	31.0908
	524.543	3.17914	42.3647	16.9548	31.2036
	525.507	2.99262	41.7906	16.434	31.3042
	526.471	2.81545	41.2241	15.9497	31.4015
	527.436	2.64782	40.6675	15.5073	31.5025
	528.4	2.49015	40.1275	15.1058	31.6078
	529.364	2.3429	39.6143	14.7393	31.7112
	530.328	2.2064	39.1386	14.4	31.8023
	531.293	2.08071	38.7076	14.0819	31.8722
	532.257	1.96564	38.3204	13.783	31.9172
	533.221	1.86081	37.9685	13.5059	31.941
	534.185	1.76579	37.6386	13.2561	31.953
	535.15	1.68018	37.3179	13.04	31.9648
	536.114	1.6035	36.9994	12.8612	31.9866
	537.078	1.53506	36.6837	12.7191	32.0238
	538.042	1.47384	36.3771	12.6081	32.0765
	539.006	1.41842	36.0863	12.5181	32.14
	539.971	1.36714	35.8125	12.4367	32.2072
	540.935	1.31839	35.5494	12.351	32.2717
	541.899	1.27095	35.2837	12.2509	32.3297
	542.864	1.22422	35.001	12.1306	32.3812
	543.828	1.17823	34.6919	11.9908	32.4296
	544.792	1.13347	34.3559	11.8376	32.4796
	545.756	1.09058	34.0026	11.6803	32.5353
	546.72	1.05004	33.6475	11.528	32.5979
	547.685	1.0121	33.3066	11.3882	32.6647
	548.649	0.976945	32.9914	11.2654	32.7306
	549.613	0.944963	32.706	11.1628	32.7895
	550.577	0.916986	32.4479	11.0841	32.8375
	551.542	0.894373	32.2112	11.0334	32.8746
	552.506	0.878781	31.9911	11.0147	32.9056
	553.47	0.871717	31.7876	11.0293	32.9384
	554.434	0.874062	31.6068	11.0741	32.9808
	555.399	0.885802	31.4601	11.1411	33.0377
	556.363	0.906051	31.3605	11.2201	33.1085
	557.327	0.933349	31.3185	11.3016	33.1877
	558.291	0.966138	31.3379	11.3811	33.2679
	559.255	1.00317	31.4138	11.4604	33.3428
	560.22	1.0436	31.5339	11.5469	33.4104
	561.184	1.08686	31.6823	11.65	33.4729
	562.148	1.13236	31.8441	11.7771	33.535
	563.112	1.1791	32.0104	11.9301	33.6017
	564.077	1.22558	32.1794	12.1039	33.676
	565.041	1.2699	32.3552	12.2886	33.7582
	566.005	1.31017	32.5437	12.4723	33.8474
	566.969	1.34487	32.7478	12.6458	33.9413
	567.933	1.37319	32.9648	12.8044	34.0379
	568.898	1.39512	33.1865	12.9493	34.1348
	569.862	1.41124	33.4025	13.0852	34.2294
	570.826	1.42244	33.6043	13.2183	34.3198
	571.79	1.42965	33.7889	13.3526	34.4049
	572.755	1.43365	33.9588	13.4886	34.4854
	573.719	1.4351	34.1205	13.6229	34.563
	574.683	1.43471	34.2805	13.7497	34.6395
	575.647	1.43335	34.4427	13.8636	34.7149
	576.612	1.43225	34.6068	13.962	34.7876
	577.576	1.43286	34.7692	14.0476	34.855
	578.54	1.43677	34.9254	14.1289	34.9158
	579.504	1.44544	35.0721	14.2178	34.9715
	580.469	1.46004	35.2078	14.3271	35.0264
	581.433	1.48127	35.333	14.4653	35.0862
	582.397	1.50935	35.4491	14.6339	35.155
	583.361	1.54406	35.5582	14.826	35.2331
	584.326	1.58484	35.6632	15.028	35.3167
	585.29	1.63089	35.7683	15.2246	35.3998
	586.254	1.68128	35.8787	15.4038	35.4775
	587.218	1.73502	36.0001	15.561	35.5484
	588.182	1.79106	36.1371	15.7	35.6162
	589.147	1.84836	36.2913	15.8307	35.6875
	590.111	1.90583	36.4613	15.965	35.7691
	591.075	1.9624	36.643	16.1124	35.8647
	592.039	2.01699	36.8319	16.2766	35.9734
	593.004	2.06859	37.0246	16.4548	36.0904
	593.968	2.11641	37.2198	16.6394	36.2095
	594.932	2.15994	37.4184	16.8204	36.3256
	595.896	2.19912	37.6219	16.99	36.4358
	596.861	2.23434	37.8308	17.1448	36.5398
	597.825	2.26644	38.0439	17.2867	36.6381
	598.789	2.29654	38.2583	17.4219	36.7317
	599.753	2.32583	38.4703	17.5576	36.8218
	600.717	2.35549	38.6767	17.6986	36.911
	601.682	2.38652	38.8748	17.8457	37.0033
	602.646	2.41978	39.0636	17.995	37.1035
	603.61	2.45605	39.2424	18.1407	37.2159
	604.574	2.49607	39.4111	18.278	37.3418
	605.539	2.54048	39.5694	18.4055	37.4784
	606.503	2.58971	39.7165	18.5262	37.6199
	607.467	2.64377	39.8518	18.6458	37.7599
	608.431	2.70213	39.9742	18.7707	37.8939
	609.396	2.76369	40.0826	18.9047	38.0214
	610.36	2.82689	40.176	19.0483	38.1454
	611.324	2.88993	40.2538	19.1982	38.2707
	612.288	2.95101	40.3159	19.3494	38.4013
	613.253	3.00856	40.3636	19.4963	38.5386
	614.217	3.06125	40.3989	19.6346	38.6814
	615.181	3.10794	40.4246	19.7609	38.8265
	616.145	3.14764	40.4431	19.8726	38.9716
	617.109	3.17942	40.456	19.9676	39.1156
	618.074	3.20252	40.4634	20.0449	39.2605
	619.038	3.21644	40.4638	20.105	39.4096
	620.002	3.22118	40.4556	20.1507	39.5673
	620.966	3.21726	40.4373	20.1863	39.737
	621.931	3.20574	40.4087	20.2164	39.92
	622.895	3.18808	40.3701	20.2441	40.1154
	623.859	3.16591	40.3222	20.2691	40.3202
	624.823	3.14079	40.2654	20.2887	40.5299
	625.788	3.11414	40.2006	20.2995	40.7398
	626.752	3.08722	40.1297	20.2998	40.946
	627.716	3.06117	40.057	20.2917	41.1466
	628.68	3.03715	39.9893	20.2807	41.3425
	629.644	3.01641	39.9348	20.274	41.537
	630.609	3.00031	39.9016	20.2783	41.7355
	631.573	2.99024	39.8952	20.2981	41.9434
	632.537	2.98752	39.9181	20.3357	42.1652
	633.501	2.99325	39.9702	20.3928	42.4026
	634.466	3.00825	40.0505	20.4721	42.6553
	635.43	3.03303	40.1588	20.5787	42.921
	636.394	3.06789	40.2963	20.7191	43.1971
	637.358	3.11297	40.4653	20.9	43.4817
	638.323	3.16842	40.6678	21.1251	43.773
	639.287	3.23449	40.9044	21.3946	44.0697
	640.251	3.31147	41.1736	21.7045	44.3695
	641.215	3.39969	41.4721	22.0488	44.6694
	642.179	3.49938	41.7965	22.4214	44.9652
	643.144	3.6105	42.1436	22.8177	45.2532
	644.108	3.73271	42.5111	23.2354	45.531
	645.072	3.86532	42.8978	23.6735	45.7978
	646.036	4.00744	43.3022	24.1315	46.0552
	647.001	4.15807	43.723	24.6089	46.3062
	647.965	4.31628	44.1582	25.1049	46.5542
	648.929	4.48127	44.606	25.6186	46.802
	649.893	4.65242	45.0641	26.1492	47.0508
	650.858	4.82917	45.53	26.6955	47.3001
	651.822	5.01096	46.0015	27.2555	47.5479
	652.786	5.19714	46.4766	27.8269	47.7921
	653.75	5.38694	46.9541	28.4072	48.0316
	654.715	5.57955	47.4342	28.9936	48.267
	655.679	5.77422	47.9185	29.5819	48.5007
	656.643	5.97043	48.4086	30.1663	48.7361
	657.607	6.16794	48.9058	30.7377	48.9762
	658.572	6.36686	49.4082	31.2857	49.2224
	659.536	6.56757	49.9104	31.801	49.4721
	660.5	6.77065	50.4037	32.2807	49.7189
	661.464	6.97669	50.8798	32.7304	49.9546
	662.428	7.18617	51.3344	33.1631	50.1732
	663.393	7.39938	51.7678	33.5953	50.3739
	664.357	7.61633	52.1842	34.0416	50.5613
	665.321	7.83679	52.5892	34.5098	50.7445
	666.285	8.06034	52.9862	34.9988	50.9338
	667.25	8.2864	53.3738	35.5003	51.1354
	668.214	8.51424	53.7466	36.003	51.3498
	669.178	8.74294	54.0988	36.4974	51.5727
	670.142	8.97137	54.426	36.9791	51.7972
	671.106	9.19814	54.7277	37.4493	52.0171
	672.071	9.42159	55.0076	37.912	52.2296
	673.035	9.63985	55.272	38.369	52.437
	673.999	9.85094	55.5265	38.8162	52.6452
	674.963	10.0529	55.773	39.2431	52.8603
	675.928	10.2441	56.0092	39.6357	53.0861
	676.892	10.4231	56.2299	39.981	53.323
	677.856	10.5889	56.4279	40.2717	53.5675
	678.82	10.741	56.5973	40.5087	53.8131
	679.785	10.8794	56.7363	40.6988	54.0535
	680.749	11.0043	56.8464	40.852	54.2849
	681.713	11.1162	56.9311	40.978	54.5055
	682.677	11.2162	56.9949	41.0839	54.7161
	683.641	11.3055	57.043	41.1738	54.9193
	684.606	11.3855	57.0806	41.249	55.1189
	685.57	11.4581	57.1129	41.3098	55.3182
	686.534	11.5254	57.1449	41.3576	55.519
	687.499	11.59	57.1811	41.3963	55.7209
	688.463	11.6542	57.2254	41.4326	55.9217
	689.427	11.7208	57.2801	41.475	56.1182
	690.391	11.7923	57.3473	41.5318	56.3081
	691.355	11.8711	57.4281	41.6098	56.4909
	692.32	11.9592	57.5242	41.7137	56.6685
	693.284	12.0586	57.6381	41.8465	56.845
	694.248	12.1709	57.7732	42.0103	57.0251
	695.212	12.2977	57.933	42.2081	57.2128
	696.177	12.4403	58.1201	42.4431	57.4109
	697.141	12.6001	58.3354	42.7183	57.6207
	698.105	12.7781	58.5773	43.035	57.8427
	699.069	12.9751	58.8424	43.3916	58.0773
	700.034	13.1917	59.1266	43.7829	58.3248
	700.998	13.428	59.4266	44.2004	58.5852
	701.962	13.6839	59.7407	44.6348	58.8577
	702.926	13.9591	60.0691	45.0772	59.1407
	703.89	14.2533	60.4128	45.5217	59.4314
	704.855	14.566	60.7722	45.9662	59.7273
	705.819	14.897	61.1459	46.4125	60.0261
	706.783	15.2457	61.5308	46.8644	60.3267
	707.747	15.6113	61.9218	47.3232	60.6288
	708.712	15.9926	62.3142	47.7924	60.9327
	709.676	16.3883	62.7039	48.2733	61.2379
	710.64	16.7963	63.0883	48.7647	61.5431
	711.604	17.2147	63.466	49.263	61.8454
	712.568	17.6412	63.8368	49.767	62.1415
	713.533	18.0739	64.2007	50.2717	62.4282
	714.497	18.5108	64.5574	50.7736	62.7037
	715.461	18.95	64.9061	51.2705	62.9686
	716.426	19.3898	65.2454	51.7617	63.2254
	717.39	19.829	65.5731	52.247	63.4776
	718.354	20.2662	65.8873	52.7258	63.7281
	719.318	20.701	66.1866	53.1963	63.9779
	720.282	21.1332	66.4717	53.6592	64.226
	721.247	21.5636	66.7446	54.1108	64.4699
	722.211	21.9938	67.0098	54.5484	64.7067
	723.175	22.4262	67.2723	54.9712	64.9344
	724.139	22.864	67.5371	55.3818	65.1521
	725.104	23.3111	67.8074	55.7824	65.3596
	726.068	23.7718	68.0844	56.1819	65.5568
	727.032	24.2506	68.3683	56.5901	65.743
	727.996	24.7523	68.6584	57.016	65.9165
	728.961	25.2817	68.9557	57.4666	66.0755
	729.925	25.843	69.2626	57.946	66.2193
	730.889	26.4405	69.5834	58.4559	66.3492
	731.853	27.0778	69.9227	58.9967	66.4688
	732.817	27.7581	70.2843	59.5684	66.5839
	733.782	28.4837	70.67	60.171	66.7015
	734.746	29.2564	71.0794	60.8047	66.8282
	735.71	30.0769	71.5107	61.4693	66.9694
	736.674	30.9451	71.9614	62.1639	67.1295
	737.639	31.8599	72.4296	62.8863	67.3115
	738.603	32.8193	72.9136	63.633	67.5175
	739.567	33.8206	73.4121	64.3999	67.7481
	740.531	34.8603	73.9238	65.1817	68.0029
	741.495	35.9348	74.4466	65.9729	68.2789
	742.46	37.0399	74.9781	66.7683	68.5717
	743.424	38.1714	75.5153	67.5631	68.8748
	744.388	39.3248	76.0548	68.3538	69.181
	745.352	40.4955	76.593	69.1381	69.483
	746.317	41.6786	77.1257	69.9144	69.7743
	747.281	42.8691	77.6488	70.682	70.049
	748.245	44.0623	78.1584	71.4398	70.3029
	749.209	45.2534	78.6514	72.1865	70.5332
	750.174	46.4382	79.1256	72.9202	70.739
	751.138	47.613	79.5807	73.639	70.9217
	752.102	48.7743	80.0172	74.341	71.0845
	753.066	49.9194	80.4364	75.0254	71.2315
	754.031	51.0456	80.8399	75.6916	71.3667
	754.995	52.1508	81.2286	76.3399	71.4926
	755.959	53.2329	81.6031	76.9703	71.6096
	756.923	54.2905	81.9633	77.5827	71.716
	757.888	55.3222	82.3092	78.1763	71.8095
	758.852	56.3275	82.6404	78.7499	71.8879
	759.816	57.3063	82.9572	79.3023	71.9502
	760.78	58.2587	83.26	79.8322	71.9965
	761.744	59.1852	83.55	80.3386	72.0274
	762.709	60.0863	83.8285	80.8205	72.0429
	763.673	60.9629	84.0971	81.2773	72.0417
	764.637	61.8157	84.3567	81.7091	72.0212
	765.601	62.6456	84.6081	82.1171	71.9786
	766.566	63.4536	84.8512	82.504	71.9118
	767.53	64.241	85.0858	82.8738	71.8205
	768.494	65.009	85.3114	83.231	71.7061
	769.458	65.7591	85.5284	83.5796	71.5709
	770.423	66.4926	85.738	83.9223	71.4176
	771.387	67.2109	85.9424	84.2604	71.2479
	772.351	67.9152	86.1445	84.5935	71.0628
	773.315	68.6068	86.3467	84.9208	70.8633
	774.279	69.2867	86.5505	85.2419	70.6506
	775.244	69.9561	86.7553	85.5573	70.4271
	776.208	70.616	86.9594	85.8686	70.1958
	777.172	71.267	87.1604	86.1777	69.9596
	778.136	71.9097	87.356	86.4862	69.721
	779.101	72.5445	87.5452	86.7945	69.4816
	780.065	73.1714	87.7282	87.1012	69.2425
	781.029	73.7903	87.9063	87.4041	69.0051
	781.993	74.4012	88.0814	87.7003	68.7717
	782.958	75.004	88.2554	87.988	68.5451
	783.922	75.5985	88.43	88.2666	68.3284
	784.886	76.1846	88.6064	88.5371	68.1238
	785.85	76.7622	88.7852	88.8015	67.9325
	786.814	77.3313	88.9667	89.0617	67.7545
	787.779	77.8919	89.15	89.3195	67.5895
	788.743	78.4441	89.3342	89.5755	67.4375
	789.707	78.9884	89.518	89.8294	67.3
	790.671	79.5252	89.7003	90.081	67.1796
	791.636	80.055	89.8806	90.3301	67.0798
	792.6	80.5783	90.0589	90.5774	67.0037
	793.564	81.0953	90.2358	90.824	66.9537
	794.528	81.6061	90.4116	91.0712	66.9308
	795.493	82.1105	90.5862	91.3192	66.9346
	796.457	82.6081	90.7582	91.5671	66.9633
	797.421	83.0984	90.9255	91.813	67.0149
	798.385	83.5805	91.0859	92.0542	67.0873
	799.35	84.0535	91.2374	92.2887	67.1797
	800.314	84.5164	91.3798	92.5159	67.2926
	801.278	84.9676	91.514	92.7363	67.4274
	802.242	85.4055	91.6422	92.9509	67.5863
	803.207	85.8285	91.7666	93.1603	67.7708
	804.171	86.2347	91.8883	93.3634	67.9804
	805.135	86.6229	92.0073	93.5576	68.2128
	806.099	86.9916	92.122	93.7395	68.4635
	807.063	87.3401	92.2304	93.9062	68.7277
	808.028	87.6678	92.331	94.056	69.001
	808.992	87.9741	92.4235	94.1888	69.2806
	809.956	88.2586	92.5088	94.3064	69.5658
	810.92	88.5213	92.5888	94.4109	69.8567
	811.885	88.7618	92.6657	94.5041	70.1525
	812.849	88.9803	92.7408	94.5868	70.451
	813.813	89.177	92.8143	94.6589	70.748
	814.777	89.3523	92.8855	94.7199	71.0385
	815.741	89.507	92.9532	94.7696	71.318
	816.706	89.6415	93.0163	94.8086	71.5843
	817.67	89.7567	93.0745	94.8383	71.8378
	818.634	89.8528	93.1278	94.8606	72.0808
	819.598	89.9303	93.1769	94.8768	72.3159
	820.563	89.989	93.2218	94.8875	72.5451
	821.527	90.0292	93.2625	94.8926	72.7684
	822.491	90.0506	93.2981	94.8917	72.9842
	823.455	90.0533	93.3274	94.8849	73.1897
	824.42	90.0375	93.3492	94.8728	73.3818
	825.384	90.0033	93.3625	94.8567	73.5578
	826.348	89.9509	93.3671	94.8378	73.7158
	827.312	89.8807	93.3636	94.8168	73.8548
	828.277	89.7929	93.3533	94.793	73.9742
	829.241	89.688	93.3381	94.765	74.0737
	830.205	89.5666	93.3194	94.7313	74.1527
	831.169	89.4296	93.2984	94.6911	74.2107
	832.134	89.2784	93.2754	94.6455	74.247
	833.098	89.1146	93.2503	94.5968	74.2614
	834.062	88.9404	93.223	94.5481	74.2545
	835.026	88.7583	93.1938	94.5017	74.2277
	835.99	88.5708	93.1641	94.4583	74.1829
	836.955	88.3808	93.1357	94.4161	74.1223
	837.919	88.1908	93.1113	94.3723	74.0475
	838.883	88.0035	93.0936	94.3238	73.9592
	839.847	87.8211	93.0849	94.2693	73.857
	840.812	87.6456	93.0864	94.2093	73.739
	841.776	87.4785	93.0986	94.1462	73.6031
	842.74	87.3212	93.1205	94.0826	73.4468
	843.704	87.1742	93.15	94.0205	73.2682
	844.668	87.0378	93.1843	93.9602	73.0657
	845.633	86.9114	93.2208	93.9003	72.838
	846.597	86.7939	93.257	93.839	72.583
	847.561	86.6834	93.2916	93.774	72.2983
	848.525	86.5778	93.3245	93.7041	71.9807
	849.49	86.4742	93.3563	93.6281	71.6279
	850.454	86.3698	93.3878	93.5452	71.2395
	851.418	86.2613	93.419	93.4542	70.8186
	852.382	86.1458	93.4489	93.3537	70.3719
	853.347	86.0199	93.4748	93.2427	69.9098
	854.311	85.8806	93.4939	93.1208	69.4441
	855.275	85.725	93.5035	92.9883	68.9872
	856.239	85.5506	93.5026	92.8464	68.5505
	857.204	85.3551	93.4918	92.6955	68.1437
	858.168	85.137	93.4733	92.5353	67.775
	859.132	84.8954	93.4492	92.3636	67.4508
	860.096	84.63	93.4203	92.1769	67.1764
	861.061	84.3419	93.3857	91.9715	66.9552
	862.025	84.0327	93.3423	91.7443	66.7883
	862.989	83.7054	93.2864	91.4941	66.6742
	863.953	83.364	93.2145	91.2219	66.608
	864.917	83.0134	93.1256	90.9305	66.5823
	865.882	82.6599	93.0208	90.6238	66.588
	866.846	82.3105	92.9041	90.307	66.615
	867.81	81.9732	92.7807	89.986	66.6535
	868.774	81.6567	92.6566	89.6683	66.6942
	869.739	81.3697	92.5373	89.3625	66.7293
	870.703	81.1211	92.4278	89.0783	66.7516
	871.667	80.9191	92.332	88.8257	66.7557
	872.631	80.771	92.2536	88.6137	66.7377
	873.596	80.6831	92.1959	88.4499	66.6958
	874.56	80.6598	92.1622	88.3402	66.6306
	875.524	80.7044	92.155	88.2891	66.5449
	876.488	80.818	92.1763	88.2998	66.4434
	877.452	81.0001	92.2264	88.3738	66.332
	878.417	81.2481	92.3041	88.51	66.2168
	879.381	81.5577	92.4065	88.7037	66.1034
	880.345	81.923	92.5292	88.9454	65.9964
	881.309	82.3366	92.6668	89.2222	65.8991
	882.274	82.7901	92.8136	89.5191	65.8139
	883.238	83.2745	92.9639	89.822	65.7426
	884.202	83.7805	93.1127	90.12	65.6869
	885.166	84.299	93.2559	90.4067	65.6488
	886.131	84.8215	93.3907	90.6795	65.6309
	887.095	85.34	93.5153	90.9374	65.6362
	888.059	85.8477	93.629	91.1791	65.667
	889.023	86.3385	93.7322	91.4011	65.7241
	889.987	86.8079	93.8256	91.5982	65.8067
	890.952	87.2519	93.9102	91.7652	65.9118
	891.916	87.668	93.9868	91.8995	66.0351
	892.88	88.0546	94.0562	92.0023	66.1726
	893.844	88.4112	94.1193	92.0786	66.3214
	894.809	88.738	94.1768	92.1359	66.4807
	895.773	89.0359	94.2296	92.1814	66.6514
	896.737	89.3064	94.2786	92.2195	66.8359
	897.701	89.5513	94.3242	92.2516	67.0364
	898.666	89.7726	94.3666	92.2764	67.2536
	899.63	89.9723	94.4057	92.2914	67.4867
	900.594	90.1522	94.4413	92.2945	67.7327
	901.558	90.3143	94.4735	92.2854	67.9879
	902.523	90.4605	94.5028	92.2653	68.249
	903.487	90.5925	94.5299	92.2364	68.5146
	904.451	90.7118	94.5551	92.201	68.7853
	905.415	90.8198	94.578	92.161	69.0634
	906.38	90.9176	94.5977	92.1176	69.3517
	907.344	91.0059	94.6125	92.0714	69.6515
	908.308	91.0851	94.6207	92.0224	69.9622
	909.272	91.1555	94.6214	91.9707	70.2816
	910.236	91.217	94.6148	91.9163	70.6063
	911.201	91.2697	94.6023	91.8595	70.9341
	912.165	91.3137	94.586	91.801	71.2642
	913.129	91.349	94.5677	91.742	71.5979
	914.093	91.3757	94.5483	91.6841	71.9374
	915.058	91.3938	94.5277	91.6287	72.284
	916.022	91.4032	94.5047	91.5772	72.6378
	916.986	91.4038	94.4785	91.53	72.9963
	917.95	91.3958	94.4489	91.4868	73.3557
	918.914	91.3793	94.4169	91.4461	73.7118
	919.879	91.3548	94.3843	91.4061	74.0613
	920.843	91.3228	94.3532	91.3646	74.4025
	921.807	91.284	94.325	91.32	74.7354
	922.771	91.2391	94.2998	91.2714	75.0611
	923.736	91.1886	94.2766	91.2188	75.3807
	924.7	91.1332	94.2536	91.1632	75.694
	925.664	91.0734	94.2286	91.106	75.9998
	926.628	91.0095	94.1999	91.0485	76.2961
	927.593	90.942	94.1667	90.9915	76.5804
	928.557	90.8711	94.1291	90.9353	76.8517
	929.521	90.7972	94.0879	90.8793	77.1102
	930.485	90.7205	94.044	90.8227	77.3574
	931.449	90.6411	93.9981	90.7641	77.5955
	932.414	90.559	93.9503	90.7027	77.8262
	933.378	90.4742	93.9002	90.6378	78.0502
	934.342	90.3867	93.8474	90.5693	78.2663
	935.307	90.2966	93.7913	90.4972	78.4723
	936.271	90.2037	93.7316	90.4221	78.6657
	937.235	90.1082	93.6685	90.3443	78.8449
	938.199	90.0102	93.6027	90.264	79.0096
	939.163	89.9096	93.5354	90.1813	79.1609
	940.128	89.8066	93.4686	90.096	79.3011
	941.092	89.7013	93.4044	90.0078	79.4324
	942.056	89.5938	93.345	89.9164	79.5568
	943.02	89.4842	93.2913	89.8218	79.675
	943.985	89.3728	93.2435	89.7242	79.7873
	944.949	89.2597	93.2004	89.6246	79.8931
	945.913	89.1451	93.1604	89.5241	79.9914
	946.877	89.0293	93.1213	89.4238	80.0814
	947.841	88.9123	93.0816	89.3247	80.1622
	948.806	88.7941	93.0402	89.2274	80.2335
	949.77	88.6748	92.9966	89.1318	80.2954
	950.734	88.5542	92.9508	89.038	80.3489
	951.698	88.4324	92.903	88.946	80.3957
	952.663	88.3093	92.8534	88.8563	80.4375
	953.627	88.1849	92.8021	88.7696	80.4756
	954.591	88.0593	92.7495	88.6866	80.5103
	955.555	87.9326	92.6964	88.607	80.5405
	956.52	87.8046	92.6437	88.5298	80.5646
	957.484	87.6752	92.5925	88.4535	80.5807
	958.448	87.5442	92.5438	88.3762	80.5881
	959.412	87.4115	92.4977	88.2968	80.5872
	960.376	87.2768	92.4542	88.215	80.5795
	961.341	87.1401	92.4128	88.1314	80.5664
	962.305	87.0016	92.3736	88.0466	80.5489
	963.269	86.8613	92.3371	87.9614	80.5272
	964.234	86.7195	92.3041	87.8757	80.5008
	965.198	86.5763	92.2755	87.7889	80.4694
	966.162	86.4319	92.2514	87.7004	80.4332
	967.126	86.2864	92.2311	87.6099	80.3931
	968.09	86.1404	92.2134	87.5179	80.3504
	969.055	85.9942	92.1968	87.4253	80.3064
	970.019	85.8486	92.1806	87.3333	80.2621
	970.983	85.7045	92.1649	87.2431	80.2178
	971.947	85.5628	92.1512	87.1554	80.1736
	972.912	85.4244	92.1413	87.0709	80.1294
	973.876	85.2899	92.1373	86.9899	80.0852
	974.84	85.1599	92.1405	86.9127	80.0408
	975.804	85.0348	92.1512	86.8391	79.9958
	976.769	84.9146	92.1685	86.769	79.9492
	977.733	84.7996	92.1904	86.7016	79.8996
	978.697	84.6895	92.2149	86.6359	79.8449
	979.661	84.5841	92.2399	86.5707	79.7829
	980.625	84.483	92.2645	86.5053	79.712
	981.59	84.3853	92.2886	86.4393	79.6309
	982.554	84.2902	92.3126	86.3731	79.539
	983.518	84.1964	92.3369	86.3076	79.4365
	984.482	84.1026	92.361	86.2435	79.3236
	985.447	84.0075	92.3836	86.1812	79.2005
	986.411	83.9101	92.403	86.1201	79.067
	987.375	83.8094	92.4173	86.0586	78.9224
	988.339	83.705	92.4253	85.9949	78.7658
	989.303	83.5963	92.4268	85.9264	78.5958
	990.268	83.4832	92.4231	85.8516	78.4114
	991.232	83.3654	92.4161	85.7696	78.212
	992.196	83.243	92.4083	85.6805	77.9982
	993.16	83.116	92.4016	85.5855	77.7712
	994.125	82.9847	92.3971	85.4862	77.5333
	995.089	82.8494	92.3947	85.3842	77.287
	996.053	82.7111	92.3934	85.2812	77.0351
	997.017	82.5705	92.3922	85.1781	76.7801
	997.982	82.4286	92.3905	85.0759	76.5242
	998.946	82.2862	92.389	84.9752	76.2695
	999.91	82.144	92.3891	84.8769	76.018
	1000.87	82.0025	92.3927	84.782	75.7713
	1001.84	81.8621	92.4009	84.6911	75.5311
	1002.8	81.7231	92.4138	84.6052	75.2979
	1003.77	81.5858	92.4302	84.5245	75.072
	1004.73	81.4506	92.4478	84.4492	74.8525
	1005.7	81.3178	92.4647	84.3791	74.6383
	1006.66	81.1877	92.4795	84.3137	74.428
	1007.62	81.0603	92.4915	84.2523	74.2201
	1008.59	80.9355	92.5013	84.1934	74.0132
	1009.55	80.8126	92.509	84.1353	73.806
	1010.52	80.6912	92.5151	84.0755	73.5972
	1011.48	80.5705	92.5189	84.0115	73.3858
	1012.45	80.4498	92.5197	83.9412	73.171
	1013.41	80.3286	92.5163	83.8633	72.9531
	1014.37	80.2062	92.5078	83.7778	72.733
	1015.34	80.0824	92.4937	83.6855	72.5131
	1016.3	79.9565	92.4732	83.5876	72.2961
	1017.27	79.828	92.446	83.4851	72.0852
	1018.23	79.6964	92.4116	83.3785	71.8835
	1019.19	79.5613	92.3698	83.2675	71.6939
	1020.16	79.4223	92.3207	83.1513	71.5191
	1021.12	79.2793	92.2653	83.0291	71.3617
	1022.09	79.1324	92.2047	82.9004	71.224
	1023.05	78.9819	92.14	82.7651	71.1085
	1024.02	78.8281	92.0717	82.6234	71.0169
	1024.98	78.6714	91.9996	82.4755	70.9505
	1025.94	78.5122	91.9226	82.3214	70.9098
	1026.91	78.3508	91.8393	82.1611	70.8936
	1027.87	78.1875	91.7487	81.9941	70.9001
	1028.84	78.0227	91.6503	81.8204	70.9261
	1029.8	77.8569	91.5445	81.64	70.9684
	1030.77	77.6906	91.4318	81.4531	71.0233
	1031.73	77.5243	91.3132	81.2603	71.0878
	1032.69	77.3584	91.1898	81.062	71.1598
	1033.66	77.1933	91.0626	80.8587	71.2374
	1034.62	77.0293	90.9329	80.6503	71.3198
	1035.59	76.8668	90.8021	80.4373	71.4063
	1036.55	76.706	90.6716	80.2206	71.4966
	1037.52	76.5474	90.5425	80.0019	71.5911
	1038.48	76.3911	90.4156	79.784	71.6908
	1039.44	76.2375	90.2914	79.5706	71.7975
	1040.41	76.087	90.1698	79.3657	71.9143
	1041.37	75.9396	90.0507	79.1736	72.0447
	1042.34	75.7955	89.9334	78.9979	72.1928
	1043.3	75.6549	89.8177	78.8416	72.3622
	1044.26	75.5178	89.7029	78.7069	72.5557
	1045.23	75.3846	89.5887	78.5953	72.7745
	1046.19	75.2553	89.4748	78.5076	73.0179
	1047.16	75.1301	89.3613	78.4444	73.2839
	1048.12	75.009	89.2483	78.4056	73.5688
	1049.09	74.8922	89.1366	78.3909	73.8688
	1050.05	74.7797	89.0267	78.3992	74.18
	1051.01	74.6715	88.9191	78.4294	74.4993
	1051.98	74.5677	88.8143	78.4794	74.8244
	1052.94	74.4685	88.7123	78.5469	75.1541
	1053.91	74.3739	88.6133	78.6289	75.4875
	1054.87	74.2839	88.5173	78.7221	75.8235
	1055.84	74.1983	88.425	78.8232	76.1606
	1056.8	74.1166	88.3368	78.9291	76.4964
	1057.76	74.0385	88.2532	79.0373	76.8279
	1058.73	73.9634	88.1742	79.1459	77.1519
	1059.69	73.8906	88.099	79.254	77.4658
	1060.66	73.8198	88.0265	79.3611	77.7683
	1061.62	73.7502	87.9557	79.4671	78.0591
	1062.59	73.6814	87.8859	79.5716	78.3389
	1063.55	73.6125	87.8175	79.674	78.6084
	1064.51	73.5426	87.7522	79.773	78.8676
	1065.48	73.4708	87.6918	79.867	79.1152
	1066.44	73.3961	87.638	79.9545	79.3488
	1067.41	73.3178	87.5914	80.035	79.5654
	1068.37	73.2352	87.5513	80.1087	79.7632
	1069.34	73.1479	87.5158	80.1772	79.9421
	1070.3	73.0555	87.4827	80.2428	80.1041
	1071.26	72.9577	87.4507	80.308	80.2534
	1072.23	72.8541	87.4191	80.3752	80.3949
	1073.19	72.7442	87.3883	80.4458	80.5335
	1074.16	72.6276	87.3587	80.5205	80.6724
	1075.12	72.5037	87.3304	80.5991	80.8137
	1076.08	72.3722	87.3024	80.6809	80.9577
	1077.05	72.2327	87.2731	80.765	81.1041
	1078.01	72.0845	87.241	80.8502	81.2528
	1078.98	71.9271	87.205	80.9356	81.4035
	1079.94	71.7598	87.1654	81.0207	81.5565
	1080.91	71.5816	87.1234	81.1051	81.7119
	1081.87	71.3915	87.0809	81.1887	81.8692
	1082.83	71.1881	87.0394	81.2712	82.027
	1083.8	70.9705	86.9998	81.3527	82.1832
	1084.76	70.7375	86.9621	81.4326	82.3353
	1085.73	70.4882	86.9251	81.5106	82.4812
	1086.69	70.2219	86.8869	81.5863	82.6192
	1087.66	69.9382	86.8454	81.6596	82.7488
	1088.62	69.6366	86.7989	81.7314	82.8702
	1089.58	69.3173	86.7462	81.8031	82.9842
	1090.55	68.9806	86.6872	81.8767	83.0914
	1091.51	68.6272	86.6225	81.9544	83.1923
	1092.48	68.2586	86.5536	82.0379	83.2869
	1093.44	67.8762	86.4821	82.128	83.375
	1094.4	67.4823	86.4092	82.2244	83.4569
	1095.37	67.0792	86.3355	82.3253	83.5329
	1096.33	66.6694	86.2612	82.4288	83.6043
	1097.3	66.2557	86.1861	82.5332	83.6726
	1098.26	65.8408	86.1106	82.6375	83.7395
	1099.23	65.4277	86.0355	82.7417	83.8066
	1100.19	65.0193	85.9623	82.8467	83.8752
	1101.15	64.6183	85.8922	82.9535	83.946
	1102.12	64.2277	85.8261	83.0625	84.0195
	1103.08	63.85	85.7639	83.1736	84.0961
	1104.05	63.4878	85.7047	83.2861	84.1763
	1105.01	63.1435	85.6472	83.3986	84.2604
	1105.98	62.8194	85.5907	83.5102	84.3487
	1106.94	62.5177	85.5353	83.6202	84.4412
	1107.9	62.2405	85.4821	83.729	84.5377
	1108.87	61.9899	85.4329	83.8379	84.6376
	1109.83	61.7679	85.3894	83.9486	84.7408
	1110.8	61.5761	85.3531	84.0631	84.8473
	1111.76	61.4162	85.3249	84.1827	84.9578
	1112.73	61.2892	85.3054	84.3078	85.0735
	1113.69	61.1962	85.2955	84.4382	85.1959
	1114.65	61.1378	85.2968	84.5725	85.3268
	1115.62	61.1141	85.3111	84.7096	85.4677
	1116.58	61.1249	85.3404	84.8482	85.6194
	1117.55	61.1694	85.3864	84.988	85.7824
	1118.51	61.2462	85.4498	85.1287	85.9563
	1119.48	61.353	85.5303	85.2709	86.1405
	1120.44	61.4869	85.6264	85.4147	86.3343
	1121.4	61.6447	85.7359	85.5603	86.5376
	1122.37	61.8223	85.8562	85.7074	86.7503
	1123.33	62.0158	85.985	85.8557	86.973
	1124.3	62.2206	86.12	86.0054	87.2054
	1125.26	62.4322	86.2595	86.1566	87.4462
	1126.22	62.6462	86.4018	86.3101	87.6926
	1127.19	62.8579	86.5457	86.4663	87.9409
	1128.15	63.0629	86.6894	86.6253	88.1869
	1129.12	63.2569	86.8311	86.7867	88.4276
	1130.08	63.4363	86.9685	86.9495	88.6614
	1131.05	63.5978	87.0992	87.1127	88.8883
	1132.01	63.739	87.2207	87.2749	89.1092
	1132.97	63.8578	87.3311	87.4352	89.325
	1133.94	63.9533	87.4295	87.5926	89.5355
	1134.9	64.0247	87.5157	87.746	89.7393
	1135.87	64.0722	87.5904	87.8942	89.9342
	1136.83	64.0962	87.6548	88.0359	90.1178
	1137.8	64.0979	87.71	88.1704	90.2882
	1138.76	64.0789	87.7566	88.2972	90.4445
	1139.72	64.0411	87.7948	88.4169	90.5863
	1140.69	63.9872	87.8246	88.5303	90.7134
	1141.65	63.92	87.8463	88.6384	90.8253
	1142.62	63.8426	87.8605	88.7421	90.9216
	1143.58	63.7582	87.8687	88.8418	91.0018
	1144.55	63.6702	87.8726	88.9379	91.0662
	1145.51	63.5818	87.8741	89.0306	91.1164
	1146.47	63.4963	87.874	89.1202	91.1546
	1147.44	63.4167	87.8729	89.2075	91.1836
	1148.4	63.346	87.8708	89.2927	91.206
	1149.37	63.287	87.8675	89.376	91.2236
	1150.33	63.2422	87.8639	89.4568	91.2376
	1151.29	63.2137	87.8611	89.5344	91.2487
	1152.26	63.2034	87.8612	89.6081	91.2576
	1153.22	63.213	87.8661	89.6779	91.2659
	1154.19	63.2434	87.877	89.7444	91.2753
	1155.15	63.2957	87.8949	89.8086	91.2881
	1156.12	63.3705	87.9198	89.8714	91.306
	1157.08	63.4681	87.9517	89.9335	91.3297
	1158.04	63.5886	87.9907	89.9948	91.359
	1159.01	63.7321	88.0371	90.0546	91.3925
	1159.97	63.8983	88.0916	90.1125	91.4284
	1160.94	64.0869	88.1547	90.1683	91.4651
	1161.9	64.2975	88.2263	90.2224	91.5013
	1162.87	64.5295	88.3061	90.2757	91.5365
	1163.83	64.7822	88.3928	90.3293	91.5707
	1164.79	65.0551	88.4853	90.3837	91.6043
	1165.76	65.3471	88.5822	90.4393	91.6376
	1166.72	65.6575	88.6829	90.4958	91.6705
	1167.69	65.9853	88.7865	90.5531	91.703
	1168.65	66.3292	88.8927	90.6113	91.7353
	1169.62	66.6883	89.0011	90.6709	91.7678
	1170.58	67.0611	89.1113	90.7327	91.8013
	1171.54	67.4466	89.2231	90.7975	91.837
	1172.51	67.8432	89.3364	90.8654	91.8761
	1173.47	68.2496	89.4512	90.9362	91.9198
	1174.44	68.6645	89.5675	91.0092	91.969
	1175.4	69.0865	89.6852	91.0839	92.0243
	1176.36	69.5145	89.8037	91.1601	92.0863
	1177.33	69.9474	89.922	91.2382	92.1549
	1178.29	70.3845	90.0389	91.3186	92.23
	1179.26	70.8252	90.1533	91.402	92.3112
	1180.22	71.2691	90.2644	91.4886	92.3976
	1181.19	71.7161	90.3721	91.5783	92.4881
	1182.15	72.1662	90.4768	91.6705	92.5812
	1183.11	72.6199	90.5792	91.7645	92.6753
	1184.08	73.0775	90.6804	91.8595	92.7689
	1185.04	73.5399	90.7814	91.9547	92.8606
	1186.01	74.0079	90.8831	92.0496	92.9492
	1186.97	74.4826	90.9861	92.144	93.0338
	1187.94	74.965	91.091	92.2378	93.114
	1188.9	75.4562	91.1985	92.3314	93.1895
	1189.86	75.9574	91.3093	92.4253	93.2608
	1190.83	76.4697	91.4244	92.5199	93.3285
	1191.79	76.994	91.5451	92.6151	93.3926
	1192.76	77.5311	91.6725	92.7111	93.4537
	1193.72	78.0819	91.8076	92.8077	93.5122
	1194.69	78.6468	91.9511	92.9045	93.568
	1195.65	79.226	92.1033	93.0017	93.6204
	1196.61	79.8197	92.2638	93.1002	93.6701
	1197.58	80.4273	92.4322	93.2007	93.7169
	1198.54	81.0481	92.6075	93.304	93.7611
	1199.51	81.6811	92.7889	93.4107	93.8039
	1200.47	82.3247	92.9755	93.5207	93.8465
	1201.43	82.9771	93.1668	93.6334	93.89
	1202.4	83.6362	93.3624	93.7478	93.9346
	1203.36	84.2998	93.562	93.8628	93.9798
	1204.33	84.965	93.7648	93.9778	94.0257
	1205.29	85.6291	93.9696	94.0919	94.0709
	1206.26	86.2892	94.1744	94.2045	94.1144
	1207.22	86.9422	94.3768	94.3147	94.1556
	1208.18	87.5851	94.5744	94.4215	94.1945
	1209.15	88.2152	94.7647	94.5235	94.23
	1210.11	88.8298	94.9455	94.6202	94.2618
	1211.08	89.4267	95.1149	94.7118	94.289
	1212.04	90.0041	95.2718	94.7985	94.3102
	1213.01	90.5603	95.4156	94.8808	94.3237
	1213.97	91.0944	95.5466	94.9589	94.3284
	1214.93	91.6057	95.6658	95.0327	94.3234
	1215.9	92.0938	95.7745	95.1017	94.3086
	1216.86	92.5586	95.8747	95.1657	94.2844
	1217.83	93.0006	95.968	95.2247	94.2518
	1218.79	93.4201	96.0559	95.2794	94.2117
	1219.76	93.818	96.1397	95.3307	94.1653
	1220.72	94.1952	96.2204	95.3798	94.1137
	1221.68	94.5528	96.2986	95.4278	94.0578
	1222.65	94.8921	96.3751	95.4756	93.9989
	1223.61	95.2143	96.4507	95.524	93.9382
	1224.58	95.5204	96.5263	95.5738	93.8772
	1225.54	95.8115	96.6023	95.6259	93.8176
	1226.51	96.0887	96.6789	95.6813	93.7612
	1227.47	96.3526	96.7558	95.7405	93.71
	1228.43	96.604	96.8324	95.804	93.6655
	1229.4	96.8435	96.9075	95.8718	93.6288
	1230.36	97.0717	96.9803	95.9435	93.6002
	1231.33	97.2892	97.05	96.0191	93.5794
	1232.29	97.4964	97.1163	96.0985	93.5657
	1233.25	97.6938	97.1794	96.182	93.558
	1234.22	97.8814	97.2397	96.2696	93.5556
	1235.18	98.0593	97.2984	96.3608	93.5579
	1236.15	98.2277	97.3567	96.454	93.5642
	1237.11	98.3863	97.4154	96.5473	93.5737
	1238.08	98.5352	97.4752	96.6382	93.5852
	1239.04	98.6743	97.5355	96.7249	93.5974
	1240	98.8037	97.5953	96.8064	93.609
	1240.97	98.9233	97.6528	96.8829	93.6188
	1241.93	99.0332	97.7065	96.9549	93.626
	1242.9	99.1334	97.7553	97.023	93.6296
	1243.86	99.2239	97.7986	97.0873	93.6289
	1244.83	99.3046	97.8368	97.1468	93.6226
	1245.79	99.3756	97.8705	97.2003	93.6095
	1246.75	99.4372	97.9008	97.2465	93.5887
	1247.72	99.4894	97.9285	97.2846	93.5597
	1248.68	99.5326	97.9539	97.3151	93.5226
	1249.65	99.5672	97.9767	97.3387	93.4778
	1250.61	99.5936	97.9961	97.3566	93.4254
	1251.58	99.6121	98.0111	97.3692	93.3652
	1252.54	99.623	98.0205	97.3766	93.2965
	1253.5	99.6268	98.0242	97.378	93.2185
	1254.47	99.6239	98.0226	97.3727	93.1306
	1255.43	99.6145	98.0172	97.3605	93.0336
	1256.4	99.5993	98.0097	97.3417	92.9289
	1257.36	99.5788	98.0021	97.3176	92.8187
	1258.32	99.5536	97.9954	97.2899	92.7054
	1259.29	99.5241	97.9901	97.2604	92.591
	1260.25	99.4909	97.986	97.2304	92.4767
	1261.22	99.4546	97.9823	97.2009	92.3626
	1262.18	99.4155	97.9787	97.1723	92.2485
	1263.15	99.3741	97.9755	97.1452	92.1342
	1264.11	99.3307	97.9738	97.1197	92.0198
	1265.07	99.2858	97.9755	97.0967	91.906
	1266.04	99.2397	97.9821	97.0772	91.7942
	1267	99.1928	97.9946	97.0621	91.6856
	1267.97	99.1453	98.0127	97.0524	91.5809
	1268.93	99.0973	98.0348	97.0479	91.4801
	1269.9	99.0487	98.0588	97.0481	91.3821
	1270.86	98.9994	98.082	97.0512	91.2852
	1271.82	98.9489	98.1027	97.0552	91.1874
	1272.79	98.8969	98.1199	97.058	91.0868
	1273.75	98.8432	98.1336	97.0581	90.9826
	1274.72	98.7871	98.1447	97.0549	90.8747
	1275.68	98.7285	98.1543	97.0486	90.7636
	1276.65	98.6668	98.1632	97.0398	90.6501
	1277.61	98.6018	98.1718	97.0287	90.5344
	1278.57	98.5331	98.1797	97.0152	90.4158
	1279.54	98.4603	98.1861	96.9983	90.2928
	1280.5	98.3833	98.19	96.9764	90.1631
	1281.47	98.302	98.1908	96.9483	90.0252
	1282.43	98.2163	98.1883	96.9133	89.8785
	1283.39	98.1264	98.183	96.8714	89.7239
	1284.36	98.0325	98.1758	96.8237	89.5633
	1285.32	97.935	98.1676	96.7717	89.399
	1286.29	97.8343	98.1585	96.7167	89.2324
	1287.25	97.7306	98.1484	96.6596	89.064
	1288.22	97.6242	98.1364	96.6008	88.8931
	1289.18	97.5154	98.1214	96.54	88.7185
	1290.14	97.4043	98.1028	96.4769	88.5394
	1291.11	97.2909	98.0803	96.411	88.3558
	1292.07	97.1753	98.0548	96.3426	88.1688
	1293.04	97.0576	98.0273	96.2722	87.9798
	1294	96.9377	97.9993	96.2008	87.7903
	1294.97	96.8155	97.9715	96.1294	87.6014
	1295.93	96.6909	97.9441	96.0589	87.4128
	1296.89	96.5638	97.9161	95.9895	87.2236
	1297.86	96.4337	97.8865	95.9209	87.0328
	1298.82	96.3005	97.8543	95.8521	86.8396
	1299.79	96.1639	97.8189	95.7821	86.6441
	1300.75	96.0237	97.7808	95.7102	86.4472
	1301.72	95.8797	97.7408	95.6364	86.2502
	1302.68	95.7319	97.6994	95.5612	86.0542
	1303.64	95.5802	97.657	95.4851	85.8595
	1304.61	95.4247	97.6131	95.4084	85.6656
	1305.57	95.2653	97.5673	95.3309	85.4718
	1306.54	95.1021	97.5192	95.2524	85.2778
	1307.5	94.9351	97.4692	95.1722	85.0842
	1308.46	94.7645	97.4185	95.0902	84.8917
	1309.43	94.5905	97.3678	95.0063	84.7013
	1310.39	94.4132	97.3179	94.92	84.5127
	1311.36	94.2328	97.2684	94.831	84.3252
	1312.32	94.0499	97.2187	94.7384	84.1374
	1313.29	93.8648	97.1684	94.6422	83.9486
	1314.25	93.678	97.1175	94.5427	83.7591
	1315.21	93.4899	97.0671	94.4416	83.5707
	1316.18	93.3013	97.0188	94.3409	83.386
	1317.14	93.1128	96.9738	94.2428	83.207
	1318.11	92.9248	96.9326	94.149	83.0349
	1319.07	92.7378	96.8947	94.0596	82.8693
	1320.04	92.5523	96.8588	93.9741	82.7087
	1321	92.3681	96.8238	93.891	82.5515
	1321.96	92.1854	96.7888	93.8093	82.3966
	1322.93	92.0037	96.7543	93.7285	82.2443
	1323.89	91.8228	96.7214	93.6494	82.0957
	1324.86	91.6419	96.6915	93.5733	81.9522
	1325.82	91.4604	96.6654	93.5021	81.8146
	1326.79	91.2775	96.643	93.4374	81.6828
	1327.75	91.0922	96.6229	93.3792	81.5553
	1328.71	90.9035	96.6024	93.326	81.4292
	1329.68	90.7102	96.5771	93.2734	81.2998
	1330.64	90.5112	96.5424	93.2149	81.1613
	1331.61	90.3053	96.4936	93.1426	81.0076
	1332.57	90.0921	96.4284	93.0503	80.8346
	1333.53	89.8713	96.3478	92.9357	80.6418
	1334.5	89.6432	96.2556	92.8015	80.433
	1335.46	89.4088	96.1579	92.6548	80.2156
	1336.43	89.169	96.0604	92.5041	79.9978
	1337.39	88.9253	95.9665	92.356	79.7858
	1338.36	88.6789	95.8767	92.2131	79.5815
	1339.32	88.4314	95.7883	92.0732	79.3828
	1340.28	88.1842	95.6986	91.9318	79.1854
	1341.25	87.939	95.6059	91.7852	78.9857
	1342.21	87.6976	95.5118	91.6334	78.7839
	1343.18	87.4616	95.4209	91.481	78.5841
	1344.14	87.2325	95.3388	91.336	78.3934
	1345.11	87.0116	95.2698	91.2057	78.2181
	1346.07	86.7993	95.2146	91.0936	78.0603
	1347.03	86.5954	95.1699	90.9978	77.917
	1348	86.3994	95.13	90.912	77.7813
	1348.96	86.2101	95.0896	90.8291	77.6457
	1349.93	86.0263	95.0465	90.7446	77.506
	1350.89	85.847	95.0016	90.6579	77.3624
	1351.86	85.6706	94.9575	90.5713	77.2174
	1352.82	85.4959	94.9155	90.4858	77.0731
	1353.78	85.3213	94.8736	90.399	76.9274
	1354.75	85.145	94.827	90.3052	76.7751
	1355.71	84.9653	94.7711	90.1986	76.6099
	1356.68	84.7804	94.7034	90.0764	76.429
	1357.64	84.5893	94.6256	89.9407	76.234
	1358.61	84.391	94.5427	89.798	76.0311
	1359.57	84.1852	94.4604	89.6555	75.8282
	1360.53	83.9717	94.3825	89.5183	75.6307
	1361.5	83.7506	94.3093	89.3864	75.4397
	1362.46	83.5217	94.2383	89.2562	75.2518
	1363.43	83.2851	94.1656	89.1224	75.0621
	1364.39	83.0407	94.0882	88.9799	74.8655
	1365.35	82.7885	94.0046	88.8258	74.6591
	1366.32	82.5291	93.9157	88.6594	74.4431
	1367.28	82.263	93.8239	88.4822	74.2205
	1368.25	81.9911	93.732	88.2963	73.9954
	1369.21	81.7143	93.6419	88.1031	73.7709
	1370.18	81.4334	93.5537	87.9019	73.548
	1371.14	81.149	93.4656	87.6879	73.3238
	1372.1	80.8617	93.3748	87.4528	73.0922
	1373.07	80.5723	93.2785	87.1853	72.8453
	1374.03	80.2815	93.1755	86.8748	72.5763
	1375	79.9905	93.0665	86.5151	72.282
	1375.96	79.7002	92.9543	86.1075	71.9642
	1376.93	79.412	92.8422	85.6632	71.6303
	1377.89	79.1267	92.7337	85.2029	71.2925
	1378.85	78.845	92.6309	84.7537	70.965
	1379.82	78.5671	92.5348	84.3429	70.6613
	1380.78	78.2931	92.4457	83.9916	70.3914
	1381.75	78.0228	92.364	83.7118	70.1607
	1382.71	77.756	92.2908	83.5061	69.9707
	1383.67	77.4925	92.2279	83.3716	69.8205
	1384.64	77.2322	92.1767	83.3039	69.7089
	1385.6	76.9743	92.1366	83.3001	69.634
	1386.57	76.7181	92.1031	83.3576	69.5922
	1387.53	76.4623	92.0688	83.4707	69.5766
	1388.5	76.2054	92.0246	83.6279	69.5767
	1389.46	75.9462	91.9634	83.8115	69.5802
	1390.42	75.6836	91.8832	84	69.5765
	1391.39	75.4173	91.7879	84.173	69.5588
	1392.35	75.1472	91.6859	84.3146	69.5254
	1393.32	74.8737	91.5858	84.4154	69.4778
	1394.28	74.5971	91.4924	84.4722	69.4177
	1395.25	74.3176	91.4047	84.485	69.345
	1396.21	74.0355	91.3168	84.4557	69.2576
	1397.17	73.751	91.2208	84.3867	69.1528
	1398.14	73.4647	91.1118	84.2821	69.0309
	1399.1	73.1774	90.9908	84.1496	68.8973
	1400.07	72.8902	90.8648	84.0009	68.7629
	1401.03	72.6042	90.7436	83.8497	68.6408
	1402	72.3204	90.6355	83.7083	68.5422
	1402.96	72.0395	90.5445	83.5837	68.4727
	1403.92	71.7616	90.469	83.4761	68.4315
	1404.89	71.4865	90.404	83.3806	68.4128
	1405.85	71.214	90.3442	83.2912	68.41
	1406.82	70.9439	90.2868	83.2043	68.4184
	1407.78	70.6762	90.2321	83.1193	68.4363
	1408.75	70.411	90.1811	83.0375	68.463
	1409.71	70.1484	90.1323	82.9573	68.4957
	1410.67	69.8883	90.0802	82.8728	68.5275
	1411.64	69.6308	90.0175	82.7759	68.5503
	1412.6	69.3761	89.9385	82.6605	68.5579
	1413.57	69.1246	89.841	82.5256	68.5491
	1414.53	68.8776	89.7283	82.3767	68.5282
	1415.49	68.6367	89.6075	82.2245	68.5041
	1416.46	68.4039	89.4866	82.0807	68.4861
	1417.42	68.181	89.3709	81.9526	68.4798
	1418.39	67.9698	89.2616	81.8416	68.4854
	1419.35	67.7716	89.1564	81.7438	68.4992
	1420.32	67.5874	89.0519	81.6532	68.5161
	1421.28	67.4179	88.946	81.5657	68.5327
	1422.24	67.2641	88.8416	81.4835	68.551
	1423.21	67.1267	88.7468	81.4165	68.5793
	1424.17	67.0067	88.6728	81.3781	68.629
	1425.14	66.9044	88.629	81.3795	68.7086
	1426.1	66.82	88.6193	81.4242	68.8206
	1427.07	66.7527	88.6395	81.5046	68.9575
	1428.03	66.7011	88.6767	81.6025	69.1027
	1428.99	66.6633	88.7143	81.6958	69.2358
	1429.96	66.6374	88.7389	81.7676	69.3413
	1430.92	66.622	88.744	81.8116	69.4135
	1431.89	66.6161	88.7314	81.8322	69.4568
	1432.85	66.6194	88.7089	81.8415	69.4835
	1433.82	66.6321	88.6881	81.8547	69.5096
	1434.78	66.6544	88.6791	81.8839	69.5485
	1435.74	66.6867	88.6866	81.9339	69.6062
	1436.71	66.729	88.7088	82.0013	69.6807
	1437.67	66.781	88.7394	82.0777	69.7642
	1438.64	66.8423	88.7701	82.153	69.8465
	1439.6	66.9124	88.7944	82.2199	69.9198
	1440.56	66.9908	88.8122	82.2781	69.9832
	1441.53	67.0773	88.8295	82.3344	70.043
	1442.49	67.1717	88.8556	82.3997	70.11
	1443.46	67.2737	88.8996	82.4838	70.1941
	1444.42	67.3828	88.9673	82.5935	70.3016
	1445.39	67.4982	89.0603	82.7308	70.4334
	1446.35	67.6182	89.1755	82.8925	70.5841
	1447.31	67.7408	89.3049	83.0698	70.7425
	1448.28	67.8635	89.4325	83.2445	70.8899
	1449.24	67.9839	89.5361	83.3888	71.0009
	1450.21	68.1003	89.5975	83.478	71.0563
	1451.17	68.212	89.6116	83.5042	71.0541
	1452.14	68.3198	89.5872	83.4777	71.01
	1453.1	68.4251	89.5448	83.4253	70.9536
	1454.06	68.5296	89.5109	83.3826	70.9199
	1455.03	68.635	89.5028	83.3755	70.932
	1455.99	68.7419	89.5189	83.4049	70.9877
	1456.96	68.8501	89.5421	83.4502	71.0651
	1457.92	68.9594	89.5514	83.4835	71.137
	1458.89	69.0695	89.5321	83.4848	71.1851
	1459.85	69.1811	89.4848	83.4519	71.2093
	1460.81	69.2954	89.4295	83.4075	71.2326
	1461.78	69.4137	89.4011	83.3944	71.2944
	1462.74	69.5369	89.4299	83.4522	71.4288
	1463.71	69.6649	89.5243	83.5939	71.6426
	1464.67	69.7957	89.6674	83.8001	71.9123
	1465.63	69.9267	89.8236	84.0266	72.1927
	1466.6	70.0552	89.9523	84.2199	72.434
	1467.56	70.1791	90.0276	84.3429	72.6046
	1468.53	70.2979	90.0494	84.3917	72.7056
	1469.49	70.4126	90.0385	84.3907	72.7642
	1470.46	70.5247	90.0216	84.3752	72.8157
	1471.42	70.6358	90.0168	84.3714	72.8848
	1472.38	70.7466	90.0276	84.3875	72.9769
	1473.35	70.8575	90.0457	84.4154	73.0819
	1474.31	70.968	90.0578	84.4396	73.183
	1475.28	71.0783	90.055	84.4481	73.2677
	1476.24	71.1892	90.0401	84.4428	73.3377
	1477.21	71.302	90.0295	84.4423	73.4101
	1478.17	71.4185	90.0446	84.4737	73.5094
	1479.13	71.5399	90.1	84.5577	73.6523
	1480.1	71.6663	90.195	84.6963	73.8369
	1481.06	71.7967	90.3129	84.87	74.0412
	1482.03	71.9288	90.4289	85.0457	74.2321
	1482.99	72.0609	90.522	85.1926	74.3807
	1483.96	72.1916	90.5848	85.2957	74.4759
	1484.92	72.3213	90.6257	85.3611	74.5275
	1485.88	72.4511	90.6624	85.4103	74.5599
	1486.85	72.5828	90.7104	85.4662	74.5972
	1487.81	72.7178	90.7744	85.5391	74.65
	1488.78	72.8569	90.8451	85.6214	74.7103
	1489.74	72.9996	90.9053	85.6923	74.7573
	1490.7	73.1453	90.9393	85.7298	74.7702
	1491.67	73.2936	90.942	85.7242	74.7405
	1492.63	73.4453	90.9244	85.6859	74.6804
	1493.6	73.6017	90.9119	85.6458	74.6216
	1494.56	73.7651	90.9357	85.645	74.6042
	1495.53	73.9369	91.0192	85.7167	74.6592
	1496.49	74.1175	91.1694	85.8733	74.7954
	1497.45	74.3052	91.3717	86.0995	74.9942
	1498.42	74.497	91.5882	86.3498	75.2076
	1499.38	74.689	91.7691	86.5596	75.3704
	1500.35	74.8779	91.8796	86.6804	75.4355
	1501.31	75.0618	91.9143	86.7017	75.3953
	1502.28	75.2405	91.8915	86.646	75.2758
	1503.24	75.415	91.8464	86.5583	75.125
	1504.2	75.5869	91.819	86.4923	74.9983
	1505.17	75.7568	91.8326	86.4827	74.9307
	1506.13	75.9243	91.8827	86.5282	74.9198
	1507.1	76.0878	91.9472	86.6018	74.9375
	1508.06	76.2455	91.9995	86.6695	74.949
	1509.03	76.396	92.02	86.7047	74.9278
	1509.99	76.5391	92.0044	86.6986	74.866
	1510.95	76.6758	91.9697	86.6675	74.7809
	1511.92	76.8078	91.9486	86.649	74.7114
	1512.88	76.9371	91.9684	86.6766	74.6919
	1513.85	77.0643	92.0376	86.7607	74.7336
	1514.81	77.1892	92.1473	86.8905	74.8261
	1515.78	77.3105	92.2725	87.0365	74.9402
	1516.74	77.4264	92.3783	87.1563	75.0333
	1517.7	77.5362	92.4405	87.2184	75.0735
	1518.67	77.6402	92.4556	87.2171	75.0553
	1519.63	77.7404	92.4333	87.1655	74.9923
	1520.6	77.8399	92.389	87.0841	74.906
	1521.56	77.9414	92.3385	86.9938	74.8188
	1522.52	78.0473	92.2949	86.9119	74.7492
	1523.49	78.1585	92.2651	86.8488	74.7084
	1524.45	78.2746	92.2499	86.8064	74.6984
	1525.42	78.3943	92.2462	86.7819	74.7148
	1526.38	78.5159	92.2524	86.7733	74.753
	1527.35	78.6381	92.272	86.7841	74.8124
	1528.31	78.7597	92.3143	86.824	74.8988
	1529.27	78.8798	92.3921	86.9062	75.0227
	1530.24	78.9966	92.5159	87.0408	75.1927
	1531.2	79.1076	92.6838	87.2244	75.4059
	1532.17	79.2087	92.8728	87.4285	75.6361
	1533.13	79.2954	93.0425	87.6037	75.8365
	1534.1	79.3636	93.155	87.7034	75.9626
	1535.06	79.4109	93.1881	87.7017	75.9903
	1536.02	79.4371	93.1394	87.5978	75.9208
	1536.99	79.4446	93.0299	87.4196	75.7831
	1537.95	79.4377	92.8969	87.2157	75.6273
	1538.92	79.4212	92.7719	87.0283	75.497
	1539.88	79.3994	92.6673	86.8746	75.411
	1540.85	79.3755	92.5794	86.7495	75.3646
	1541.81	79.3514	92.4939	86.6345	75.339
	1542.77	79.3284	92.3946	86.5078	75.3117
	1543.74	79.3079	92.2754	86.3595	75.2708
	1544.7	79.2918	92.1519	86.2064	75.2295
	1545.67	79.2823	92.0595	86.091	75.2264
	1546.63	79.2816	92.0352	86.0588	75.303
	1547.59	79.2899	92.1026	86.1386	75.4841
	1548.56	79.3056	92.265	86.334	75.7697
	1549.52	79.3241	92.4939	86.6096	76.1231
	1550.49	79.3392	92.7296	86.8879	76.4681
	1551.45	79.3441	92.9125	87.0881	76.7279
	1552.42	79.3333	93.0109	87.1668	76.8639
	1553.38	79.3038	93.0183	87.1181	76.8759
	1554.34	79.2552	92.9493	86.9659	76.7926
	1555.31	79.1894	92.8376	86.7605	76.6669
	1556.27	79.1089	92.7192	86.5565	76.5538
	1557.24	79.0164	92.6126	86.3835	76.4821
	1558.2	78.9134	92.519	86.2429	76.4525
	1559.17	78.8007	92.4278	86.1179	76.4475
	1560.13	78.6788	92.3217	85.9819	76.4398
	1561.09	78.5488	92.1843	85.8094	76.4045
	1562.06	78.413	92.0146	85.5954	76.3365
	1563.02	78.2751	91.8366	85.3707	76.2643
	1563.99	78.1393	91.6871	85.186	76.2347
	1564.95	78.0093	91.5957	85.0826	76.2836
	1565.92	77.8871	91.5779	85.08	76.4247
	1566.88	77.7724	91.6264	85.1664	76.6419
	1567.84	77.6632	91.7049	85.2896	76.8818
	1568.81	77.5563	91.7658	85.3793	77.0765
	1569.77	77.449	91.7772	85.3877	77.1821
	1570.74	77.34	91.7283	85.3003	77.1885
	1571.7	77.2294	91.6264	85.1303	77.1126
	1572.66	77.1189	91.4926	84.9108	76.9899
	1573.63	77.0107	91.3549	84.6838	76.8625
	1574.59	76.9065	91.2347	84.4821	76.7621
	1575.56	76.8075	91.14	84.3176	76.6991
	1576.52	76.7134	91.0647	84.1824	76.6643
	1577.49	76.6238	90.9947	84.0562	76.6373
	1578.45	76.538	90.9147	83.9173	76.5973
	1579.41	76.4556	90.817	83.7546	76.5337
	1580.38	76.3771	90.7068	83.5751	76.4534
	1581.34	76.3033	90.5988	83.4001	76.3761
	1582.31	76.2344	90.5077	83.2514	76.3211
	1583.27	76.17	90.4403	83.1399	76.297
	1584.24	76.1084	90.3935	83.0613	76.2987
	1585.2	76.0468	90.3549	82.9982	76.3091
	1586.16	75.9821	90.3078	82.9266	76.3063
	1587.13	75.9112	90.24	82.8279	76.2737
	1588.09	75.8316	90.1478	82.6963	76.2066
	1589.06	75.7416	90.0341	82.5361	76.1095
	1590.02	75.64	89.9046	82.3563	75.9909
	1590.99	75.5261	89.765	82.1658	75.8591
	1591.95	75.3997	89.6191	81.9707	75.7202
	1592.91	75.2602	89.4681	81.7729	75.5771
	1593.88	75.1074	89.3115	81.5712	75.4305
	1594.84	74.9412	89.1476	81.3628	75.2798
	1595.81	74.7622	88.9752	81.1458	75.1239
	1596.77	74.571	88.7943	80.9203	74.963
	1597.73	74.3686	88.6062	80.6886	74.7979
	1598.7	74.1562	88.4125	80.4541	74.6306
	1599.66	73.9346	88.2139	80.2189	74.4619
	1600.63	73.7042	88.0093	79.9822	74.2909
	1601.59	73.4656	87.796	79.7404	74.1147
	1602.56	73.2192	87.5721	79.4897	73.931
	1603.52	72.9658	87.3385	79.2302	73.7399
	1604.48	72.706	87.1008	78.9669	73.5464
	1605.45	72.4409	86.8673	78.7096	73.3583
	1606.41	72.1709	86.6453	78.4675	73.1827
	1607.38	71.8965	86.4354	78.2418	73.0186
	1608.34	71.6172	86.2283	78.0223	72.8546
	1609.31	71.3329	86.0104	77.7922	72.6737
	1610.27	71.0436	85.771	77.5388	72.4639
	1611.23	70.75	85.5082	77.2598	72.2238
	1612.2	70.4537	85.2301	76.9662	71.9651
	1613.16	70.157	84.9524	76.6786	71.7087
	1614.13	69.8627	84.6893	76.4164	71.4734
	1615.09	69.5733	84.4443	76.1855	71.2651
	1616.06	69.2909	84.2093	75.976	71.0739
	1617.02	69.0172	83.9694	75.7682	70.881
	1617.98	68.7537	83.7107	75.5424	70.6679
	1618.95	68.502	83.4262	75.2878	70.4246
	1619.91	68.2641	83.1216	75.0088	70.1564
	1620.88	68.0425	82.8144	74.7259	69.8836
	1621.84	67.8401	82.5271	74.4666	69.6333
	1622.8	67.6595	82.2788	74.254	69.4279
	1623.77	67.5027	82.0808	74.1008	69.2796
	1624.73	67.371	81.9351	74.0077	69.1885
	1625.7	67.2648	81.834	73.9633	69.1428
	1626.66	67.1835	81.7622	73.9479	69.1215
	1627.63	67.1261	81.7007	73.9385	69.0999
	1628.59	67.0914	81.6335	73.9167	69.0572
	1629.55	67.0788	81.5524	73.8746	68.9841
	1630.52	67.088	81.4581	73.8156	68.884
	1631.48	67.1193	81.3591	73.7523	68.771
	1632.45	67.1737	81.2714	73.7055	68.6688
	1633.41	67.252	81.212	73.6968	68.6024
	1634.38	67.3543	81.1913	73.7389	68.5868
	1635.34	67.4801	81.2102	73.8319	68.6234
	1636.3	67.6275	81.261	73.965	68.7009
	1637.27	67.7943	81.3282	74.1186	68.798
	1638.23	67.9779	81.393	74.2689	68.8891
	1639.2	68.1763	81.4454	74.4018	68.9582
	1640.16	68.3885	81.4936	74.5244	69.0121
	1641.13	68.6145	81.5617	74.6631	69.0786
	1642.09	68.8544	81.6774	74.8494	69.1909
	1643.05	69.1081	81.8627	75.1072	69.3739
	1644.02	69.3741	82.1194	75.4377	69.6288
	1644.98	69.6499	82.4174	75.8057	69.9177
	1645.95	69.932	82.7075	76.1521	70.1783
	1646.91	70.2178	82.9494	76.4302	70.3624
	1647.88	70.5061	83.1239	76.6219	70.454
	1648.84	70.7981	83.2337	76.7375	70.4675
	1649.8	71.097	83.3059	76.8154	70.4468
	1650.77	71.4068	83.3821	76.9105	70.4524
	1651.73	71.731	83.4951	77.0653	70.53
	1652.7	72.072	83.6559	77.2927	70.693
	1653.66	72.4303	83.8548	77.5788	70.9256
	1654.62	72.8051	84.0685	77.8928	71.195
	1655.59	73.1953	84.271	78.2012	71.4661
	1656.55	73.6005	84.4495	78.4867	71.7215
	1657.52	74.0209	84.6182	78.7644	71.9781
	1658.48	74.4576	84.8115	79.0752	72.2793
	1659.45	74.9109	85.0601	79.4549	72.6619
	1660.41	75.3801	85.3757	79.9147	73.1357
	1661.37	75.8627	85.7477	80.4365	73.6795
	1662.34	76.3546	86.1442	80.9758	74.2456
	1663.3	76.8514	86.5268	81.4812	74.7799
	1664.27	77.3492	86.8724	81.922	75.2518
	1665.23	77.8452	87.179	82.2979	75.6629
	1666.2	78.3377	87.4591	82.6291	76.036
	1667.16	78.8259	87.7287	82.9416	76.3992
	1668.12	79.3092	87.9982	83.2543	76.7728
	1669.09	79.7869	88.27	83.5742	77.1645
	1670.05	80.258	88.5408	83.8995	77.5733
	1671.02	80.7217	88.8064	84.2262	77.9955
	1671.98	81.1771	89.0674	84.5545	78.4315
	1672.95	81.6241	89.3315	84.8926	78.8896
	1673.91	82.0627	89.6101	85.2535	79.3813
	1674.87	82.4932	89.9083	85.642	79.9098
	1675.84	82.9156	90.2181	86.0452	80.4604
	1676.8	83.3298	90.5221	86.4379	81.0073
	1677.77	83.7359	90.8027	86.7959	81.5269
	1678.73	84.1344	91.0479	87.1042	82.0064
	1679.69	84.5264	91.257	87.3636	82.4492
	1680.66	84.9134	91.4425	87.5929	82.8759
	1681.62	85.297	91.6219	87.8175	83.3125
	1682.59	85.6784	91.8072	88.054	83.7737
	1683.55	86.058	92.002	88.3052	84.2595
	1684.52	86.4357	92.2037	88.5645	84.7597
	1685.48	86.811	92.407	88.8221	85.2616
	1686.44	87.1832	92.609	89.0728	85.7581
	1687.41	87.5518	92.8139	89.3227	86.2545
	1688.37	87.9158	93.033	89.5885	86.7671
	1689.34	88.2741	93.2765	89.8862	87.3103
	1690.3	88.6243	93.5467	90.2178	87.8835
	1691.27	88.9635	93.8366	90.5701	88.4693
	1692.23	89.2883	94.132	90.9196	89.0399
	1693.19	89.5957	94.4142	91.2393	89.5654
	1694.16	89.8835	94.6682	91.5097	90.0251
	1695.12	90.1513	94.8868	91.7273	90.4168
	1696.09	90.4001	95.0686	91.8993	90.7503
	1697.05	90.6316	95.2121	92.0324	91.0353
	1698.02	90.8479	95.3143	92.1272	91.2743
	1698.98	91.0511	95.3725	92.1797	91.465
	1699.94	91.243	95.3881	92.1888	91.6068
	1700.91	91.4258	95.3699	92.1626	91.7086
	1701.87	91.6018	95.3348	92.1217	91.7923
	1702.84	91.7743	95.3056	92.0971	91.8909
	1703.8	91.9464	95.306	92.1227	92.0404
	1704.76	92.1208	95.3545	92.2247	92.2686
	1705.73	92.299	95.4606	92.4136	92.5855
	1706.69	92.4804	95.6213	92.6799	92.9788
	1707.66	92.6628	95.8202	92.9941	93.4134
	1708.62	92.8426	96.0309	93.3118	93.8373
	1709.59	93.0158	96.2261	93.5889	94.2001
	1710.55	93.1795	96.3882	93.7988	94.4721
	1711.51	93.3323	96.5129	93.9379	94.6513
	1712.48	93.4743	96.6076	94.0218	94.7581
	1713.44	93.607	96.6865	94.0769	94.8259
	1714.41	93.7319	96.7632	94.1281	94.886
	1715.37	93.85	96.8418	94.1856	94.9518
	1716.34	93.9618	96.9167	94.2433	95.0171
	1717.3	94.0675	96.9788	94.2875	95.0662
	1718.26	94.1675	97.0212	94.3065	95.0854
	1719.23	94.2633	97.0442	94.2993	95.0733
	1720.19	94.3574	97.0592	94.2805	95.0467
	1721.16	94.4528	97.089	94.2814	95.0418
	1722.12	94.5524	97.1592	94.3389	95.1008
	1723.09	94.6574	97.2863	94.478	95.2513
	1724.05	94.767	97.4698	94.6983	95.4913
	1725.01	94.8782	97.69	94.9707	95.786
	1725.98	94.9867	97.9135	95.2451	96.0769
	1726.94	95.0883	98.1078	95.4719	96.3072
	1727.91	95.1798	98.2547	95.6237	96.4471
	1728.87	95.26	98.3535	95.7018	96.5009
	1729.83	95.3292	98.4166	95.7292	96.4984
	1730.8	95.3885	98.4601	95.7352	96.477
	1731.76	95.4386	98.4937	95.7389	96.4622
	1732.73	95.4799	98.5171	95.7415	96.4588
	1733.69	95.5119	98.5226	95.7316	96.4557
	1734.66	95.5347	98.5017	95.6949	96.4379
	1735.62	95.5488	98.4514	95.6256	96.3983
	1736.58	95.5563	98.3792	95.5333	96.3464
	1737.55	95.5605	98.3032	95.4441	96.3098
	1738.51	95.5652	98.2463	95.3912	96.3238
	1739.48	95.5737	98.2248	95.3974	96.4118
	1740.44	95.5877	98.2411	95.4631	96.5722
	1741.41	95.6075	98.2828	95.5654	96.7767
	1742.37	95.632	98.3284	95.6669	96.9805
	1743.33	95.6595	98.3575	95.7324	97.1414
	1744.3	95.689	98.3612	95.7456	97.239
	1745.26	95.7205	98.345	95.715	97.2812
	1746.23	95.7549	98.3237	95.6658	97.2954
	1747.19	95.7933	98.312	95.6245	97.3114
	1748.16	95.8366	98.3174	95.6063	97.3469
	1749.12	95.8851	98.3375	95.6109	97.4023
	1750.08	95.9384	98.3638	95.6265	97.4648
	1751.05	95.9959	98.3859	95.6379	97.5178
	1752.01	96.0569	98.397	95.6346	97.5499
	1752.98	96.1212	98.3968	95.6159	97.5605
	1753.94	96.189	98.3912	95.5906	97.5602
	1754.9	96.2608	98.3889	95.5724	97.5648
	1755.87	96.3368	98.3977	95.5736	97.5881
	1756.83	96.4165	98.4219	95.6009	97.6374
	1757.8	96.4988	98.4622	95.6543	97.7122
	1758.76	96.582	98.5162	95.7286	97.8061
	1759.73	96.6641	98.5805	95.8162	97.9107
	1760.69	96.743	98.6523	95.911	98.0194
	1761.65	96.8166	98.7284	96.0079	98.1271
	1762.62	96.8829	98.8037	96.0995	98.2258
	1763.58	96.94	98.8695	96.1746	98.3028
	1764.55	96.9863	98.9165	96.2204	98.3432
	1765.51	97.0208	98.9389	96.2289	98.3378
	1766.48	97.0429	98.9372	96.202	98.2884
	1767.44	97.0529	98.9181	96.1513	98.2088
	1768.4	97.0521	98.892	96.0937	98.1195
	1769.37	97.0419	98.8677	96.0446	98.0392
	1770.33	97.0243	98.8483	96.0102	97.9759
	1771.3	97.001	98.8294	95.9843	97.923
	1772.26	96.9739	98.8026	95.9529	97.865
	1773.23	96.9445	98.7603	95.9019	97.7863
	1774.19	96.9142	98.7003	95.8247	97.6799
	1775.15	96.8847	98.6272	95.7257	97.5519
	1776.12	96.8575	98.5528	95.6206	97.4211
	1777.08	96.8339	98.4917	95.5315	97.3128
	1778.05	96.8149	98.4563	95.4785	97.2495
	1779.01	96.8009	98.4534	95.4731	97.2431
	1779.97	96.7914	98.4828	95.5153	97.2929
	1780.94	96.785	98.5385	95.5946	97.3869
	1781.9	96.7797	98.6104	95.6931	97.5054
	1782.87	96.7729	98.6864	95.7897	97.626
	1783.83	96.7617	98.7537	95.8643	97.7273
	1784.8	96.7439	98.8016	95.9014	97.7917
	1785.76	96.7176	98.8236	95.8943	97.8104
	1786.72	96.6819	98.8203	95.8474	97.7859
	1787.69	96.6371	98.7986	95.774	97.7314
	1788.65	96.5841	98.7705	95.6936	97.6677
	1789.62	96.5242	98.7475	95.6238	97.615
	1790.58	96.4588	98.7355	95.5722	97.5833
	1791.55	96.3894	98.731	95.533	97.5669
	1792.51	96.317	98.7235	95.4905	97.5471
	1793.47	96.2429	98.7001	95.4266	97.5013
	1794.44	96.1691	98.6517	95.3304	97.4134
	1795.4	96.0981	98.579	95.2049	97.2838
	1796.37	96.0329	98.4943	95.0697	97.1324
	1797.33	95.9766	98.417	94.9533	96.9921
	1798.3	95.9321	98.3654	94.8816	96.8942
	1799.26	95.9007	98.349	94.8669	96.8557
	1800.22	95.8827	98.3653	94.9038	96.8731
	1801.19	95.877	98.4008	94.9718	96.9244
	1802.15	95.8818	98.4371	95.0436	96.9787
	1803.12	95.8951	98.4598	95.0978	97.0108
	1804.08	95.9159	98.4635	95.1261	97.0111
	1805.05	95.9432	98.4526	95.1336	96.9863
	1806.01	95.9769	98.4371	95.1332	96.9534
	1806.97	96.0168	98.4278	95.1385	96.9304
	1807.94	96.0625	98.4311	95.1576	96.9283
	1808.9	96.1129	98.4467	95.1893	96.9474
	1809.87	96.1666	98.4686	95.2253	96.9781
	1810.83	96.2218	98.4889	95.2551	97.0071
	1811.79	96.2772	98.5019	95.2717	97.0251
	1812.76	96.3318	98.5073	95.2752	97.0309
	1813.72	96.3851	98.5098	95.2729	97.0316
	1814.69	96.4369	98.517	95.2756	97.0389
	1815.65	96.4871	98.5357	95.2927	97.0632
	1816.62	96.5349	98.5693	95.3289	97.1098
	1817.58	96.5797	98.6166	95.3829	97.177
	1818.54	96.62	98.6732	95.4489	97.2577
	1819.51	96.6543	98.7323	95.5181	97.3416
	1820.47	96.6813	98.7867	95.581	97.4175
	1821.44	96.7	98.8298	95.6287	97.4747
	1822.4	96.7101	98.8567	95.6537	97.5048
	1823.37	96.7119	98.865	95.652	97.5035
	1824.33	96.7064	98.8553	95.6238	97.4715
	1825.29	96.6948	98.8307	95.5735	97.4147
	1826.26	96.6785	98.7962	95.5091	97.3431
	1827.22	96.6591	98.7566	95.4391	97.2671
	1828.19	96.6376	98.7152	95.3701	97.1942
	1829.15	96.6151	98.673	95.3048	97.1272
	1830.12	96.5926	98.6306	95.2438	97.0664
	1831.08	96.5708	98.5896	95.1885	97.012
	1832.04	96.551	98.5541	95.1431	96.968
	1833.01	96.5337	98.5315	95.1158	96.9431
	1833.97	96.5196	98.5294	95.1163	96.9476
	1834.94	96.5085	98.552	95.1502	96.9878
	1835.9	96.4993	98.5955	95.2129	97.0581
	1836.86	96.4906	98.6489	95.2888	97.1408
	1837.83	96.4806	98.6976	95.3571	97.2121
	1838.79	96.4675	98.7289	95.3993	97.251
	1839.76	96.4504	98.7367	95.406	97.2469
	1840.72	96.4289	98.7238	95.3808	97.2043
	1841.69	96.4034	98.6989	95.3369	97.1392
	1842.65	96.3746	98.6707	95.2884	97.0683
	1843.61	96.3433	98.6431	95.2426	97.0012
	1844.58	96.3103	98.6143	95.1981	96.9369
	1845.54	96.2764	98.5788	95.1475	96.8679
	1846.51	96.2427	98.5319	95.0838	96.7861
	1847.47	96.2108	98.4737	95.0066	96.6908
	1848.44	96.1824	98.4109	94.9249	96.5916
	1849.4	96.1595	98.3546	94.8541	96.5051
	1850.36	96.1436	98.3149	94.8083	96.4467
	1851.33	96.1356	98.2971	94.7943	96.4233
	1852.29	96.1353	98.2999	94.8091	96.4312
	1853.26	96.1415	98.3169	94.8424	96.4583
	1854.22	96.1528	98.3407	94.882	96.4906
	1855.19	96.1672	98.3669	94.9206	96.5202
	1856.15	96.1832	98.396	94.9591	96.548
	1857.11	96.1991	98.4307	95.0031	96.5805
	1858.08	96.2134	98.4732	95.0575	96.6233
	1859.04	96.2242	98.521	95.1211	96.6745
	1860.01	96.2296	98.5665	95.184	96.7227
	1860.97	96.2275	98.5996	95.2308	96.7501
	1861.93	96.2161	98.6119	95.2478	96.7413
	1862.9	96.1948	98.6007	95.2291	96.6903
	1863.86	96.1636	98.5701	95.1793	96.6031
	1864.83	96.1239	98.529	95.1118	96.4961
	1865.79	96.0775	98.4875	95.0422	96.3884
	1866.76	96.0266	98.4516	94.9816	96.2931
	1867.72	95.973	98.4213	94.9311	96.2121
	1868.68	95.9185	98.3916	94.8834	96.1372
	1869.65	95.8644	98.3556	94.8281	96.056
	1870.61	95.812	98.3092	94.7574	95.9594
	1871.58	95.7627	98.2537	94.672	95.8479
	1872.54	95.7181	98.1967	94.5826	95.7333
	1873.51	95.6796	98.1492	94.5057	95.6344
	1874.47	95.6483	98.1206	94.4563	95.568
	1875.43	95.6245	98.1149	94.4416	95.5422
	1876.4	95.6079	98.1297	94.4592	95.5536
	1877.36	95.5972	98.1576	94.4987	95.5895
	1878.33	95.5907	98.1897	94.5465	95.6334
	1879.29	95.5866	98.2189	94.5915	95.6714
	1880.26	95.583	98.2414	94.6271	95.6953
	1881.22	95.5786	98.2556	94.6509	95.7021
	1882.18	95.5723	98.2615	94.6627	95.6914
	1883.15	95.5632	98.2599	94.6632	95.6647
	1884.11	95.5507	98.2521	94.6545	95.6252
	1885.08	95.5345	98.2401	94.6396	95.5772
	1886.04	95.5142	98.2259	94.6219	95.5256
	1887	95.49	98.2108	94.6038	95.4735
	1887.97	95.462	98.1946	94.5853	95.4216
	1888.93	95.4309	98.1759	94.5642	95.3677
	1889.9	95.3973	98.1528	94.5374	95.3082
	1890.86	95.3624	98.1241	94.5022	95.2407
	1891.83	95.3272	98.0903	94.4587	95.166
	1892.79	95.2928	98.0539	94.4101	95.0883
	1893.75	95.2602	98.0188	94.3621	95.0144
	1894.72	95.2301	97.9888	94.3207	94.9511
	1895.68	95.2031	97.9667	94.29	94.9024
	1896.65	95.1794	97.9529	94.2712	94.869
	1897.61	95.1591	97.9465	94.2628	94.8485
	1898.58	95.142	97.9451	94.2617	94.837
	1899.54	95.1275	97.9463	94.2643	94.8305
	1900.5	95.1153	97.9477	94.2674	94.8256
	1901.47	95.1046	97.9473	94.2679	94.8192
	1902.43	95.0948	97.9434	94.2633	94.8083
	1903.4	95.0852	97.935	94.2519	94.7906
	1904.36	95.0752	97.9229	94.2343	94.7657
	1905.33	95.0645	97.9094	94.2138	94.7363
	1906.29	95.0526	97.8982	94.1956	94.7078
	1907.25	95.0391	97.8924	94.1847	94.6853
	1908.22	95.0236	97.8933	94.1828	94.6711
	1909.18	95.0056	97.8991	94.1868	94.6623
	1910.15	94.9846	97.9059	94.1899	94.6523
	1911.11	94.9605	97.9093	94.1855	94.6339
	1912.08	94.9331	97.9071	94.1699	94.6035
	1913.04	94.9026	97.8996	94.1449	94.5624
	1914	94.8694	97.889	94.1159	94.5165
	1914.97	94.834	97.8778	94.0888	94.4717
	1915.93	94.7966	97.8669	94.0663	94.4309
	1916.9	94.7577	97.8548	94.0465	94.3923
	1917.86	94.7175	97.8384	94.0242	94.3509
	1918.82	94.6762	97.8149	93.9938	94.3012
	1919.79	94.6344	97.7831	93.9522	94.2409
	1920.75	94.5927	97.744	93.9006	94.1719
	1921.72	94.552	97.7006	93.8442	94.0999
	1922.68	94.5129	97.6565	93.7894	94.0314
	1923.65	94.4762	97.6149	93.7414	93.9714
	1924.61	94.4421	97.5777	93.7024	93.9215
	1925.57	94.4107	97.5456	93.6717	93.8806
	1926.54	94.3818	97.5189	93.6471	93.846
	1927.5	94.3551	97.4979	93.6268	93.8161
	1928.47	94.3306	97.4837	93.6111	93.7914
	1929.43	94.308	97.4776	93.6022	93.7744
	1930.4	94.2871	97.4805	93.6032	93.7678
	1931.36	94.2677	97.4921	93.6158	93.7722
	1932.32	94.2493	97.5103	93.6388	93.7849
	1933.29	94.231	97.5315	93.6676	93.7997
	1934.25	94.212	97.5511	93.6952	93.8086
	1935.22	94.1914	97.5648	93.7146	93.8041
	1936.18	94.1687	97.5695	93.7206	93.7817
	1937.14	94.1437	97.5644	93.7117	93.7412
	1938.11	94.1165	97.5506	93.6902	93.6868
	1939.07	94.0873	97.5309	93.6611	93.625
	1940.04	94.0568	97.5084	93.6298	93.5626
	1941	94.0251	97.4855	93.5998	93.5041
	1941.97	93.9926	97.4626	93.5718	93.4498
	1942.93	93.9596	97.4385	93.5434	93.3973
	1943.89	93.9263	97.4113	93.5112	93.3428
	1944.86	93.8931	97.3797	93.4729	93.2839
	1945.82	93.8607	97.3441	93.4293	93.2213
	1946.79	93.8298	97.3072	93.3843	93.1596
	1947.75	93.8011	97.2729	93.3437	93.105
	1948.72	93.7752	97.245	93.3129	93.0628
	1949.68	93.7522	97.2256	93.2942	93.0353
	1950.64	93.732	97.2146	93.2862	93.0205
	1951.61	93.7144	97.2097	93.2846	93.013
	1952.57	93.6987	97.208	93.284	93.0071
	1953.54	93.6846	97.2067	93.2809	92.9985
	1954.5	93.6717	97.2048	93.2744	92.9862
	1955.47	93.6596	97.2024	93.2659	92.9716
	1956.43	93.6479	97.2002	93.2575	92.957
	1957.39	93.6363	97.1986	93.2504	92.9435
	1958.36	93.624	97.1971	93.2435	92.93
	1959.32	93.6104	97.1944	93.2339	92.9137
	1960.29	93.5949	97.1893	93.2188	92.8912
	1961.25	93.577	97.1808	93.1968	92.8605
	1962.22	93.5564	97.1688	93.1689	92.8222
	1963.18	93.5331	97.1541	93.1385	92.7791
	1964.14	93.5074	97.1381	93.1098	92.7352
	1965.11	93.4794	97.1217	93.0859	92.6938
	1966.07	93.4497	97.105	93.0673	92.6563
	1967.04	93.4183	97.0877	93.0518	92.6214
	1968	93.3857	97.0687	93.0356	92.5863
	1968.96	93.3523	97.0477	93.0156	92.5481
	1969.93	93.3185	97.0251	92.9906	92.5058
	1970.89	93.2851	97.0023	92.9625	92.4611
	1971.86	93.2526	96.9817	92.9352	92.4179
	1972.82	93.2217	96.9653	92.9128	92.3807
	1973.79	93.1928	96.9538	92.8979	92.3526
	1974.75	93.1659	96.9471	92.89	92.3341
	1975.71	93.1411	96.9435	92.8865	92.3231
	1976.68	93.1179	96.9413	92.8839	92.3158
	1977.64	93.0962	96.939	92.8797	92.3086
	1978.61	93.0754	96.9363	92.8734	92.2995
	1979.57	93.0554	96.9337	92.8666	92.2886
	1980.54	93.0357	96.9319	92.8615	92.2775
	1981.5	93.016	96.931	92.8593	92.2676
	1982.46	92.9956	96.9303	92.8594	92.2592
	1983.43	92.9742	96.9277	92.8588	92.2506
	1984.39	92.9509	96.9209	92.854	92.2389
	1985.36	92.9256	96.9083	92.8419	92.2208
	1986.32	92.8979	96.8896	92.8217	92.1948
	1987.29	92.868	96.8663	92.7946	92.1616
	1988.25	92.8362	96.8408	92.7637	92.1237
	1989.21	92.8031	96.816	92.7319	92.0844
	1990.18	92.7691	96.7937	92.7009	92.0462
	1991.14	92.7348	96.774	92.6706	92.0096
	1992.11	92.7004	96.7558	92.6396	91.9735
	1993.07	92.6664	96.7373	92.606	91.9358
	1994.03	92.6331	96.7172	92.5692	91.8954
	1995	92.601	96.6956	92.5306	91.853
	1995.96	92.5706	96.6741	92.4931	91.8117
	1996.93	92.5423	96.6549	92.4604	91.7757
	1997.89	92.5164	96.6402	92.435	91.7486
	1998.86	92.4928	96.631	92.4177	91.7319
	1999.82	92.4714	96.6261	92.4067	91.724
	2000.78	92.4517	96.6234	92.3993	91.7209
	2001.75	92.4331	96.6201	92.3926	91.7184
	2002.71	92.4154	96.6143	92.3853	91.7133
	2003.68	92.398	96.6058	92.3781	91.7049
	2004.64	92.3808	96.5956	92.3731	91.6948
	2005.61	92.3636	96.5855	92.3726	91.6857
	2006.57	92.3463	96.5771	92.3775	91.6793
	2007.53	92.3285	96.5706	92.3868	91.6755
	2008.5	92.3098	96.5648	92.3976	91.672
	2009.46	92.2901	96.5578	92.4061	91.6653
	2010.43	92.269	96.5478	92.4096	91.6525
	2011.39	92.2465	96.5339	92.4069	91.6321
	2012.36	92.2229	96.5164	92.399	91.605
	2013.32	92.1985	96.4969	92.3882	91.574
	2014.28	92.1737	96.477	92.3771	91.5422
	2015.25	92.1488	96.4579	92.3668	91.5117
	2016.21	92.1239	96.4398	92.3568	91.4833
	2017.18	92.099	96.422	92.3448	91.4555
	2018.14	92.0742	96.4031	92.3283	91.4266
	2019.1	92.0496	96.3823	92.3059	91.3949
	2020.07	92.0253	96.3597	92.2785	91.3604
	2021.03	92.0015	96.3368	92.2488	91.325
	2022	91.9785	96.3154	92.221	91.2916
	2022.96	91.9565	96.2976	92.1988	91.2629
	2023.93	91.9356	96.2846	92.1838	91.2401
	2024.89	91.9156	96.2759	92.1753	91.2226
	2025.85	91.8965	96.2701	92.1705	91.2079
	2026.82	91.8781	96.2653	92.1661	91.1933
	2027.78	91.8601	96.2599	92.1598	91.1766
	2028.75	91.8426	96.2529	92.1509	91.1576
	2029.71	91.8255	96.2447	92.1405	91.1371
	2030.68	91.8089	96.2359	92.1305	91.1168
	2031.64	91.7925	96.2272	92.1222	91.0975
	2032.6	91.7765	96.2189	92.1159	91.0791
	2033.57	91.7605	96.2107	92.1105	91.0604
	2034.53	91.7444	96.202	92.1044	91.0397
	2035.5	91.7279	96.1924	92.0961	91.016
	2036.46	91.7111	96.1815	92.0848	90.9894
	2037.43	91.6937	96.1695	92.071	90.9608
	2038.39	91.6759	96.157	92.0558	90.9317
	2039.35	91.6575	96.1441	92.0403	90.9034
	2040.32	91.6387	96.1312	92.0253	90.8766
	2041.28	91.6194	96.1183	92.0105	90.8508
	2042.25	91.5995	96.1053	91.9955	90.8252
	2043.21	91.5792	96.0922	91.9791	90.7991
	2044.17	91.5585	96.0793	91.9611	90.772
	2045.14	91.5375	96.0669	91.9415	90.7445
	2046.1	91.5164	96.0555	91.9213	90.7178
	2047.07	91.4953	96.0453	91.9019	90.6932
	2048.03	91.4744	96.0363	91.8845	90.6714
	2049	91.4538	96.0279	91.8697	90.6524
	2049.96	91.4334	96.02	91.8574	90.6355
	2050.92	91.4133	96.012	91.847	90.6197
	2051.89	91.3935	96.0042	91.8381	90.6043
	2052.85	91.3742	95.9969	91.8305	90.5892
	2053.82	91.3553	95.9908	91.8241	90.5746
	2054.78	91.3369	95.9863	91.8189	90.5607
	2055.75	91.3188	95.9834	91.8144	90.5471
	2056.71	91.3011	95.9813	91.8094	90.5328
	2057.67	91.2835	95.979	91.8028	90.5166
	2058.64	91.2659	95.9757	91.7938	90.4975
	2059.6	91.2483	95.9707	91.7822	90.4754
	2060.57	91.2307	95.9638	91.7689	90.4512
	2061.53	91.2132	95.9554	91.7551	90.4263
	2062.5	91.1957	95.9459	91.742	90.4025
	2063.46	91.1783	95.9355	91.73	90.3806
	2064.42	91.1611	95.9243	91.7188	90.3603
	2065.39	91.144	95.9117	91.7079	90.3409
	2066.35	91.1269	95.8973	91.6968	90.3209
	2067.32	91.11	95.881	91.6856	90.2996
	2068.28	91.0933	95.863	91.675	90.2767
	2069.25	91.0768	95.8438	91.6661	90.2531
	2070.21	91.0607	95.8245	91.6599	90.2303
	2071.17	91.045	95.8059	91.6566	90.2096
	2072.14	91.0296	95.7887	91.6558	90.1916
	2073.1	91.0143	95.7734	91.6562	90.1759
	2074.07	90.999	95.7602	91.6565	90.1613
	2075.03	90.9836	95.7494	91.6556	90.1466
	2075.99	90.9679	95.7409	91.6529	90.1309
	2076.96	90.9521	95.7348	91.6484	90.1139
	2077.92	90.936	95.7307	91.6423	90.0965
	2078.89	90.9197	95.728	91.6348	90.0796
	2079.85	90.9033	95.7256	91.6261	90.064
	2080.82	90.8868	95.7229	91.6161	90.0497
	2081.78	90.8701	95.7192	91.6048	90.0361
	2082.74	90.8534	95.7146	91.5923	90.0222
	2083.71	90.8368	95.7097	91.5788	90.007
	2084.67	90.8204	95.7051	91.5644	89.9902
	2085.64	90.8045	95.7013	91.5495	89.9719
	2086.6	90.7893	95.698	91.5344	89.9528
	2087.57	90.7751	95.6946	91.5196	89.9336
	2088.53	90.7618	95.6901	91.5053	89.9147
	2089.49	90.7496	95.6837	91.4919	89.8957
	2090.46	90.7383	95.6751	91.4796	89.8761
	2091.42	90.7279	95.6647	91.4687	89.855
	2092.39	90.7182	95.6533	91.4594	89.8322
	2093.35	90.7094	95.6422	91.4519	89.8082
	2094.32	90.7011	95.6323	91.4466	89.7842
	2095.28	90.6935	95.6244	91.4437	89.7614
	2096.24	90.6862	95.6181	91.4431	89.7408
	2097.21	90.679	95.6132	91.4445	89.7226
	2098.17	90.6718	95.6085	91.4471	89.7063
	2099.14	90.6643	95.6034	91.4501	89.6908
	2100.1	90.6564	95.5973	91.4524	89.6751
	2101.06	90.6481	95.5903	91.4537	89.6586
	2102.03	90.6391	95.583	91.4536	89.6415
	2102.99	90.6297	95.5762	91.4522	89.6241
	2103.96	90.6196	95.5704	91.45	89.6071
	2104.92	90.6087	95.5658	91.4471	89.5906
	2105.89	90.597	95.5618	91.4438	89.5745
	2106.85	90.5842	95.5574	91.44	89.5586
	2107.81	90.5704	95.5516	91.4356	89.5422
	2108.78	90.5555	95.5434	91.4305	89.5252
	2109.74	90.5394	95.5325	91.4247	89.5076
	2110.71	90.5224	95.5193	91.4182	89.4898
	2111.67	90.5042	95.5048	91.4112	89.4719
	2112.64	90.485	95.49	91.4039	89.4542
	2113.6	90.4647	95.4761	91.3965	89.4367
	2114.56	90.4432	95.4637	91.3892	89.4193
	2115.53	90.4205	95.4532	91.3821	89.4018
	2116.49	90.3967	95.4442	91.3753	89.3846
	2117.46	90.3721	95.4367	91.3686	89.3679
	2118.42	90.3468	95.4302	91.3619	89.3521
	2119.39	90.3211	95.4248	91.3553	89.3374
	2120.35	90.2953	95.4203	91.3487	89.3234
	2121.31	90.2696	95.4171	91.3423	89.3095
	2122.28	90.2442	95.4151	91.3365	89.295
	2123.24	90.219	95.4146	91.3318	89.2792
	2124.21	90.1945	95.4155	91.3285	89.2619
	2125.17	90.1706	95.4177	91.3266	89.2436
	2126.13	90.1477	95.4208	91.326	89.2251
	2127.1	90.1261	95.424	91.3258	89.2073
	2128.06	90.1062	95.4267	91.3254	89.1906
	2129.03	90.0882	95.4283	91.3242	89.175
	2129.99	90.0722	95.4284	91.3221	89.16
	2130.96	90.0584	95.4274	91.3194	89.1446
	2131.92	90.0467	95.4258	91.3166	89.1285
	2132.88	90.0373	95.4242	91.3144	89.1113
	2133.85	90.0302	95.4231	91.313	89.0934
	2134.81	90.0253	95.4223	91.3122	89.0754
	2135.78	90.0229	95.4213	91.3116	89.0578
	2136.74	90.0228	95.4196	91.3106	89.0412
	2137.71	90.0251	95.4168	91.309	89.0255
	2138.67	90.0295	95.4131	91.3065	89.0106
	2139.63	90.0358	95.4092	91.3036	88.9959
	2140.6	90.0436	95.4061	91.3007	88.981
	2141.56	90.0526	95.4043	91.2983	88.9656
	2142.53	90.0625	95.4044	91.2967	88.9494
	2143.49	90.073	95.406	91.2959	88.9328
	2144.46	90.0838	95.4084	91.2956	88.9162
	2145.42	90.0948	95.411	91.2958	88.9001
	2146.38	90.1056	95.4133	91.2961	88.8849
	2147.35	90.1159	95.4154	91.2967	88.8707
	2148.31	90.1254	95.4175	91.2977	88.8573
	2149.28	90.1339	95.4201	91.2991	88.844
	2150.24	90.1413	95.4233	91.3012	88.8301
	2151.2	90.1475	95.4273	91.3038	88.8152
	2152.17	90.1526	95.4316	91.307	88.7991
	2153.13	90.1567	95.436	91.3105	88.7821
	2154.1	90.1601	95.4401	91.3138	88.7648
	2155.06	90.1629	95.4439	91.3167	88.7477
	2156.03	90.1653	95.4473	91.3184	88.731
	2156.99	90.1674	95.4506	91.3187	88.7147
	2157.95	90.1697	95.4539	91.3172	88.6983
	2158.92	90.1722	95.457	91.314	88.6816
	2159.88	90.1752	95.46	91.3092	88.6647
	2160.85	90.1788	95.4625	91.3033	88.6482
	2161.81	90.1831	95.4643	91.2968	88.6325
	2162.78	90.188	95.4653	91.2904	88.6184
	2163.74	90.1933	95.4656	91.2845	88.606
	2164.7	90.1989	95.4653	91.2792	88.5947
	2165.67	90.2044	95.4647	91.2747	88.584
	2166.63	90.2095	95.4641	91.2708	88.573
	2167.6	90.2139	95.4633	91.2673	88.5613
	2168.56	90.2173	95.4622	91.2638	88.5488
	2169.53	90.2194	95.4607	91.2601	88.5359
	2170.49	90.2198	95.4587	91.2562	88.523
	2171.45	90.2183	95.4566	91.252	88.5107
	2172.42	90.215	95.4549	91.2478	88.4989
	2173.38	90.21	95.454	91.2439	88.4874
	2174.35	90.2034	95.4544	91.2406	88.4759
	2175.31	90.1957	95.456	91.2381	88.464
	2176.27	90.1871	95.4585	91.2367	88.4516
	2177.24	90.1779	95.4612	91.2363	88.4386
	2178.2	90.1685	95.4637	91.2366	88.4251
	2179.17	90.1592	95.4655	91.2375	88.4113
	2180.13	90.1502	95.4665	91.2386	88.3972
	2181.1	90.1418	95.4668	91.2398	88.3832
	2182.06	90.1342	95.4666	91.241	88.3693
	2183.02	90.1278	95.4659	91.2421	88.3555
	2183.99	90.1224	95.4647	91.2433	88.3419
	2184.95	90.1182	95.463	91.2444	88.328
	2185.92	90.1149	95.4609	91.2452	88.3136
	2186.88	90.1122	95.4585	91.2456	88.2984
	2187.85	90.1098	95.4561	91.2453	88.2823
	2188.81	90.1074	95.4537	91.2441	88.2655
	2189.77	90.1048	95.4515	91.2418	88.2485
	2190.74	90.1017	95.4496	91.2388	88.2316
	2191.7	90.0982	95.448	91.2355	88.215
	2192.67	90.0942	95.4468	91.2325	88.1986
	2193.63	90.0894	95.4462	91.2307	88.1824
	2194.6	90.0839	95.4463	91.2304	88.1661
	2195.56	90.0774	95.4473	91.2318	88.1496
	2196.52	90.0698	95.4492	91.2347	88.1329
	2197.49	90.0613	95.4515	91.2385	88.1165
	2198.45	90.0518	95.454	91.2426	88.1004
	2199.42	90.0415	95.456	91.2463	88.0848
	2200.38	90.0304	95.4572	91.2493	88.0697
	2201.34	90.0189	95.4572	91.2511	88.0547
	2202.31	90.0071	95.456	91.2516	88.0395
	2203.27	89.995	95.4541	91.2507	88.0239
	2204.24	89.9829	95.4518	91.2486	88.0077
	2205.2	89.9708	95.4497	91.2456	87.991
	2206.17	89.959	95.4482	91.2419	87.9737
	2207.13	89.9476	95.4474	91.2382	87.9561
	2208.09	89.9368	95.4474	91.2347	87.9383
	2209.06	89.9268	95.4475	91.2317	87.9204
	2210.02	89.9177	95.4474	91.2289	87.9024
	2210.99	89.9097	95.4467	91.2258	87.8844
	2211.95	89.9027	95.4453	91.222	87.8662
	2212.92	89.8966	95.4434	91.2171	87.8477
	2213.88	89.8914	95.4419	91.2111	87.8288
	2214.84	89.887	95.4411	91.2042	87.8095
	2215.81	89.8831	95.4412	91.1968	87.7902
	2216.77	89.8795	95.4418	91.1894	87.7713
	2217.74	89.8761	95.4423	91.1819	87.7532
	2218.7	89.8725	95.4417	91.1743	87.7363
	2219.67	89.8686	95.4394	91.1664	87.7204
	2220.63	89.8642	95.4353	91.1583	87.7053
	2221.59	89.859	95.43	91.1503	87.6907
	2222.56	89.853	95.424	91.1432	87.6762
	2223.52	89.8461	95.4183	91.138	87.6617
	2224.49	89.8384	95.413	91.1352	87.6472
	2225.45	89.8298	95.4083	91.1346	87.6326
	2226.41	89.8205	95.4038	91.1358	87.6179
	2227.38	89.8107	95.3992	91.1376	87.6032
	2228.34	89.8005	95.3942	91.1391	87.5885
	2229.31	89.7902	95.3891	91.1393	87.5739
	2230.27	89.7799	95.3839	91.1383	87.5594
	2231.24	89.7699	95.3791	91.1362	87.5453
	2232.2	89.7601	95.3747	91.1337	87.5313
	2233.16	89.7507	95.3711	91.1312	87.5172
	2234.13	89.7416	95.3681	91.1287	87.5025
	2235.09	89.7327	95.3659	91.1259	87.4868
	2236.06	89.724	95.3645	91.1224	87.47
	2237.02	89.7153	95.3641	91.1179	87.4523
	2237.99	89.7065	95.3646	91.1123	87.4345
	2238.95	89.6973	95.3656	91.1061	87.4173
	2239.91	89.6876	95.3668	91.1001	87.4013
	2240.88	89.6772	95.3677	91.0949	87.3868
	2241.84	89.666	95.368	91.091	87.3734
	2242.81	89.6537	95.3676	91.0884	87.3606
	2243.77	89.6405	95.367	91.0868	87.3476
	2244.74	89.6263	95.3666	91.0855	87.3342
	2245.7	89.6113	95.3668	91.0843	87.3205
	2246.66	89.5954	95.3678	91.0828	87.307
	2247.63	89.5787	95.369	91.0812	87.2943
	2248.59	89.5615	95.3696	91.0796	87.2826
	2249.56	89.5436	95.3688	91.0785	87.2717
	2250.52	89.5252	95.3659	91.0782	87.2609
	2251.49	89.5063	95.3608	91.0792	87.2493
	2252.45	89.4867	95.3538	91.0817	87.2365
	2253.41	89.4663	95.3457	91.0854	87.2221
	2254.38	89.4448	95.3373	91.0898	87.2064
	2255.34	89.4221	95.3292	91.0938	87.1899
	2256.31	89.3976	95.3213	91.0956	87.1732
	2257.27	89.3712	95.3135	91.0939	87.1564
	2258.23	89.3423	95.3054	91.0874	87.1393
	2259.2	89.3107	95.2966	91.0759	87.1213
	2260.16	89.2761	95.287	91.0602	87.1018
	2261.13	89.2383	95.2768	91.0418	87.0807
	2262.09	89.1972	95.2664	91.0225	87.0582
	2263.06	89.1527	95.256	91.0036	87.0349
	2264.02	89.1051	95.2459	90.9858	87.0113
	2264.98	89.0547	95.236	90.9686	86.9882
	2265.95	89.0019	95.2259	90.951	86.9659
	2266.91	88.9473	95.2151	90.9321	86.9441
	2267.88	88.8917	95.2033	90.9117	86.9226
	2268.84	88.836	95.1902	90.8904	86.901
	2269.81	88.7811	95.1758	90.8696	86.8791
	2270.77	88.7279	95.1603	90.8507	86.8568
	2271.73	88.6774	95.1445	90.8345	86.8346
	2272.7	88.6305	95.129	90.8208	86.813
	2273.66	88.588	95.115	90.8087	86.7926
	2274.63	88.5504	95.1037	90.7974	86.7743
	2275.59	88.5184	95.0959	90.7867	86.7589
	2276.56	88.4923	95.0925	90.7776	86.7472
	2277.52	88.4721	95.0936	90.772	86.7399
	2278.48	88.4577	95.0989	90.7722	86.7371
	2279.45	88.4487	95.1079	90.7797	86.7388
	2280.41	88.4445	95.1199	90.7949	86.7443
	2281.38	88.4442	95.1346	90.8168	86.7531
	2282.34	88.4468	95.1515	90.8439	86.7645
	2283.3	88.4513	95.1705	90.8742	86.7783
	2284.27	88.4563	95.191	90.9065	86.7943
	2285.23	88.4607	95.212	90.94	86.8122
	2286.2	88.4636	95.2319	90.974	86.8316
	2287.16	88.4638	95.2489	91.0081	86.8516
	2288.13	88.4606	95.2619	91.0412	86.871
	2289.09	88.4532	95.2702	91.0715	86.8887
	2290.05	88.4411	95.2744	91.0973	86.9038
	2291.02	88.4239	95.2757	91.117	86.9163
	2291.98	88.4014	95.2757	91.1299	86.9264
	2292.95	88.3737	95.2758	91.1362	86.9346
	2293.91	88.3409	95.2772	91.1375	86.9417
	2294.88	88.3036	95.2807	91.1364	86.9484
	2295.84	88.2619	95.2875	91.1357	86.9558
	2296.8	88.2164	95.2992	91.1382	86.9652
	2297.77	88.1675	95.3176	91.1457	86.9783
	2298.73	88.1153	95.3443	91.1585	86.9966
	2299.7	88.06	95.3797	91.1752	87.0208
	2300.66	88.0013	95.4229	91.1934	87.0504
	2301.63	87.9389	95.4714	91.21	87.0831
	2302.59	87.8721	95.522	91.2225	87.1155
	2303.55	87.7998	95.5715	91.2292	87.1437
	2304.52	87.7205	95.6179	91.2294	87.165
	2305.48	87.6324	95.6605	91.2235	87.1788
	2306.45	87.5333	95.7001	91.2123	87.1871
[truncated: 5,572 more rows]

## Sheet: Zeta Potential
	Zeta potential (mV)
PH	Calcined EC Sludge	Raw EC Sludge
2	31	18
4	27	12
6	8	3
8	-35	-23
10	-39	-28
